# Supplementary material for: Interaction kinetics between p115-RhoGEF and Gα13 are determined by unique molecular interactions affecting agonist sensitivity
Source: Commun Biol. 2022 Nov 24;5:1287. doi: 10.1038/s42003-022-04224-9 (PMC9700851; doi:10.1038/s42003-022-04224-9)
Supplement: Supplementary file 4 — Supplementary Data [file 42003_2022_4224_MOESM4_ESM.xlsx]

## Sheet: Fig1
1b	(x)time (s)	(y)F480(a.u.)	(y)F535(a.u.)	(y)ΔF535/F480		1d	(x)time (s)	(y)G13-p115 mean+SEM		(y)Gai-p115 mean+SEM
	0.597	925.857	25.7306	0.0039			0.645	0.01245	0.01662	-0.00986	0.02214
	2.598	741.387	18.1932	0.003			2.622	0.00893	0.01625	-0.0192	0.02344
	4.597	746.056	9.00559	0.00144			4.622	0.00661	0.01659	-0.01992	0.02356
	6.597	747.536	16.9178	0.00278			6.621	0.00717	0.01653	-0.02015	0.02302
	8.597	739.446	-2.14108	-0.000435359			8.621	0.00723	0.01695	-0.01946	0.02198
	10.598	743.116	10.0703	0.00163			10.622	0.00691	0.01664	-0.02107	0.02179
	12.597	741.365	8.44749	0.00136			12.622	0.00642	0.01698	-0.01938	0.02142
	14.62	728.123	5.75747	0.000922165			14.622	0.00622	0.01685	-0.01896	0.02071
	16.597	727.754	12.631	0.00209			16.622	0.00695	0.01702	-0.01896	0.01993
	18.598	739.154	10.9685	0.00179			18.622	0.00504	0.01728	-0.01911	0.01956
	20.687	735.589	-0.90095	-0.000216055			20.622	0.00548	0.01727	-0.01805	0.01893
	22.597	733.483	3.02638	0.000453805			22.622	0.00523	0.01728	-0.01935	0.01904
	24.597	741.272	4.28653	0.000657569			24.623	0.00532	0.01724	-0.01856	0.01824
	26.597	718.362	5.5667	0.00090805			26.622	0.00452	0.01725	-0.01749	0.01746
	28.603	725.294	-3.258	-0.000601765			28.624	0.00522	0.01741	-0.01807	0.01793
	30.599	704.702	5.06998	0.000843782			30.646	0.00505	0.01745	-0.01668	0.01684
	32.598	712.341	1.37826	0.000204259			32.622	0.00421	0.01757	-0.01652	0.0165
	34.598	698.351	6.85212	0.00116			34.622	0.00468	0.0176	-0.01604	0.01639
	36.598	710.891	7.65642	0.00128			36.622	0.00453	0.01766	-0.01538	0.01612
	38.598	686.68	10.0618	0.00173			38.622	0.00431	0.01786	-0.01643	0.01596
	40.597	707.099	2.37374	0.000382239			40.622	0.00379	0.01772	-0.01664	0.01469
	42.597	706.269	0.04362	-1.42697e-05			42.622	0.00386	0.01782	-0.0159	0.01483
	44.597	702.389	12.3987	0.0021			44.622	0.00352	0.01775	-0.01567	0.01448
	46.597	699.428	-6.90367	-0.00119			46.622	0.00391	0.01792	-0.01441	0.0149
	48.597	706.768	0.85135	0.000123779			48.622	0.00396	0.01809	-0.01431	0.01374
	50.597	708.388	11.1492	0.00188			50.63	0.00377	0.01801	-0.01469	0.01339
	52.597	703.167	5.57499	0.000936012			52.622	0.00301	0.01827	-0.01496	0.01385
	54.597	701.677	12.0014	0.00204			54.622	0.00385	0.01834	-0.01377	0.01334
	56.598	681.397	8.29966	0.00143			56.622	0.00309	0.01836	-0.01364	0.0126
	58.598	692.026	1.88619	0.00031911			58.622	0.00328	0.01806	-0.01292	0.01245
	60.598	703.396	12.1251	0.00206			60.646	0.00319	0.01835	-0.01218	0.01226
	62.598	696.306	7.89767	0.00134			62.622	0.00318	0.01841	-0.01249	0.01137
	64.598	695.995	15.5955	0.00266			64.622	0.00269	0.01849	-0.01118	0.01126
	66.598	700.595	11.0653	0.00188			66.622	0.00284	0.01869	-0.01299	0.01102
	68.598	713.064	8.15676	0.00137			68.622	0.00303	0.01846	-0.01099	0.01096
	70.598	692.684	8.30377	0.00142			70.622	0.00262	0.01846	-0.00982	0.00982
	72.598	694.784	0.80505	0.000130593			72.622	0.00223	0.01866	-0.01153	0.01032
	74.6	694.074	7.57862	0.00129			74.622	0.00193	0.01878	-0.01015	0.00985
	76.597	694.373	7.65891	0.00131			76.622	0.00276	0.01876	-0.01046	0.01001
	78.597	686.772	12.4896	0.00215			78.622	0.00231	0.01882	-0.00976	0.00968
	80.598	692.712	10.0088	0.00171			80.623	0.00263	0.01909	-0.00888	0.0097
	82.599	692.712	7.53633	0.00129			82.623	0.0024	0.019	-0.00907	0.00922
	84.598	679.821	12.6526	0.00218			84.623	0.00204	0.01907	-0.00904	0.00903
	86.597	694.531	1.96345	0.000328861			86.623	0.00223	0.01898	-0.00994	0.00867
	88.598	682.521	-1.12196	-0.000189227			88.622	0.00172	0.01922	-0.00863	0.00849
	90.597	679.72	14.0533	0.00242			90.622	0.00222	0.01931	-0.00786	0.00831
	92.598	677.6	9.67464	0.00167			92.622	0.00211	0.01911	-0.00726	0.00794
	94.598	690.72	9.73355	0.00167			94.622	0.0011	0.01924	-0.00712	0.00821
	96.598	686.519	-0.01699	-4.3973e-06			96.622	0.00205	0.01938	-0.00808	0.00744
	98.598	691.979	4.5886	0.000781403			98.623	0.0016	0.01947	-0.007	0.00758
	100.598	691.458	2.32801	0.000393262			100.626	0.001	0.01965	-0.00754	0.00712
	102.598	689.418	6.6581	0.00114			102.623	0.0014	0.01957	-0.00698	0.00719
	104.598	689.748	-9.6428	-0.00166			104.622	0.0016	0.01965	-0.0058	0.00653
	106.598	669.117	-2.35863	-0.000394388			106.622	0.00167	0.01955	-0.00562	0.00713
	108.598	666.547	12.4274	0.00216			108.623	0.00135	0.01959	-0.0059	0.00649
	110.597	681.126	10.1688	0.00175			110.622	0.00153	0.0196	-0.00574	0.00633
	112.598	681.146	8.60854	0.00148			112.623	0.000994851	0.01976	-0.0059	0.00597
	114.598	670.226	2.52939	0.000446044			114.623	0.00119	0.01977	-0.00635	0.00595
	116.598	665.365	1.11533	0.000205727			116.622	0.00074343	0.0198	-0.00617	0.00583
	118.597	666.005	0.72381	0.000136828			118.622	0.00102	0.02015	-0.00572	0.00552
	120.598	663.665	-3.70936	-0.000628377			120.623	0.000886217	0.02015	-0.00484	0.0053
	122.598	664.124	2.93923	0.000520216			122.623	0.00158	0.02005	-0.00517	0.00615
	124.599	675.404	-4.20668	-0.000724421			124.623	0.000555176	0.02028	-0.00523	0.00541
	126.599	657.424	4.13769	0.000732576			126.623	0.00145	0.02024	-0.00555	0.0055
	128.599	653.773	-4.74657	-0.000804451			128.625	0.00123	0.02019	-0.00608	0.00496
	130.598	650.613	-2.16142	-0.000354969			130.623	0.00117	0.02012	-0.00543	0.00463
	132.598	670.012	-8.46291	-0.00146			132.623	0.00087138	0.02006	-0.00628	0.00479
	134.6	644.503	-1.12206	-0.000171963			134.623	0.000817703	0.02037	-0.00499	0.00486
	136.598	641.881	-10.9669	-0.00188			136.622	0.000702384	0.02066	-0.00588	0.00469
	138.598	654.461	-11.7881	-0.00203			138.622	0.000887463	0.02049	-0.00466	0.00423
	140.598	652.921	-8.53236	-0.00147			140.622	0.00109	0.02051	-0.00566	0.00431
	142.598	648.9	-3.83285	-0.000650075			142.622	0.00157	0.02061	-0.00523	0.00398
	144.598	644.11	-7.19411	-0.00123			144.622	0.000747745	0.02064	-0.00453	0.00399
	146.598	641.52	-5.88029	-0.001			146.624	2.46791e-05	0.02064	-0.00532	0.00392
	148.598	646.889	-16.7897	-0.0029			148.623	0.00109	0.02083	-0.00494	0.00387
	150.598	650.309	-7.8414	-0.00135			150.623	0.000456493	0.021	-0.00544	0.0039
	152.603	642.96	2.50295	0.000449651			152.622	0.000651642	0.02087	-0.00402	0.00386
	154.599	649.708	-6.3634	-0.0011			154.622	0.000657955	0.02078	-0.00455	0.00341
	156.598	653.418	-5.96792	-0.00103			156.622	0.00104	0.02076	-0.00501	0.00378
	158.598	645.607	7.65439	0.00134			158.623	7.24584e-05	0.02099	-0.00413	0.00282
	160.598	643.197	-2.74174	-0.000467677			160.623	0.001	0.02099	-0.00506	0.00332
	162.598	644.717	0.97493	0.000176813			162.623	-5.39215e-05	0.02092	-0.00453	0.00298
	164.598	650.206	-13.0411	-0.00226			164.623	5.18685e-05	0.02119	-0.00348	0.00347
	166.599	649.436	-10.8844	-0.00189			166.623	-0.00017212	0.02133	-0.00416	0.00345
	168.598	632.735	0.43239	8.65455e-05			168.623	-0.00038711	0.02124	-0.00453	0.00306
	170.598	639.025	-3.74456	-0.000646745			170.623	9.61298e-05	0.02104	-0.00464	0.00312
	172.598	643.665	-4.08032	-0.000708991			172.623	-0.000634359	0.02105	-0.00395	0.00291
	174.598	639.884	4.81593	0.000841883			174.631	-1.51378e-05	0.02138	-0.00409	0.00286
	176.598	652.734	-2.64024	-0.00046568			176.622	-7.86445e-06	0.02136	-0.00399	0.00289
	178.598	650.173	0.65192	0.000107196			178.623	-0.000180294	0.02152	-0.00483	0.00275
	180.605	653.806	-0.000232331	-9.69095e-06			180.623	0.0076	0.01984	-0.00587	0.00207
	182.598	546.333	97.6488	0.01736			182.623	0.08751	0.01482	-0.00532	0.00276
	184.598	375.512	275.007	0.05043			184.622	0.13001	0.01292	-0.00415	0.00254
	186.598	289.192	376.958	0.07024			186.623	0.14607	0.01227	-0.00607	0.00278
	188.598	236.602	425.202	0.08002			188.623	0.15514	0.01188	-0.00576	0.00289
	190.598	190.671	475.188	0.09021			190.623	0.16128	0.01093	-0.00556	0.00254
	192.622	152.96	517.497	0.09896			192.623	0.1653	0.01002	-0.00559	0.00242
	194.599	117.701	547.299	0.10538			194.623	0.16863	0.00937	-0.00573	0.00285
	196.599	101.42	575.562	0.11117			196.624	0.1701	0.00823	-0.00589	0.00246
	198.604	98.802	573.689	0.11088			198.623	0.17339	0.00776	-0.00515	0.00267
	200.599	84.5197	605.634	0.11738			200.623	0.1756	0.00708	-0.00445	0.00238
	202.598	95.4489	598.154	0.11569			202.623	0.17729	0.00638	-0.00448	0.00246
	204.598	80.0185	619.308	0.12015			204.623	0.1781	0.00594	-0.00498	0.00218
	206.6	83.3789	632.85	0.1227			206.622	0.18001	0.00569	-0.00302	0.00248
	208.675	86.2281	623.823	0.1209			208.623	0.18099	0.00531	-0.00353	0.00246
	210.698	73.4668	635.957	0.12356			210.623	0.18107	0.00486	-0.00359	0.00224
	212.598	84.577	640.085	0.1241			212.623	0.18198	0.00452	-0.00155	0.00224
	214.599	78.507	640.161	0.12428			214.623	0.18333	0.00435	-0.00198	0.00254
	216.599	67.5866	645.582	0.12561			216.624	0.1839	0.00425	-0.00221	0.00202
	218.599	54.0762	650.86	0.12699			218.623	0.18428	0.00416	-0.00284	0.00226
	220.671	55.3343	646.27	0.12607			220.623	0.18419	0.00397	-0.00205	0.00176
	222.696	40.6938	656.175	0.12839			222.623	0.18414	0.0039	-0.00323	0.00192
	224.599	32.8251	648.979	0.12719			224.623	0.18565	0.00375	-0.00276	0.00186
	226.599	32.9747	659.788	0.12931			226.625	0.18573	0.00301	-0.00273	0.00211
	228.682	37.0971	653.07	0.12791			228.623	0.18576	0.00345	-0.00206	0.00219
	230.599	35.3639	648.604	0.12709			230.623	0.18552	0.00317	-0.0025	0.00226
	232.6	23.9239	648.597	0.12739			232.623	0.18548	0.00328	-0.00215	0.002
	234.599	12.6532	646.174	0.12721			234.623	0.18593	0.0031	-0.0024	0.00219
	236.598	7.20239	662.269	0.13052			236.623	0.18681	0.00292	-0.00141	0.00186
	238.598	28.852	654.883	0.12853			238.623	0.1864	0.00286	-0.00183	0.0018
	240.598	6.61162	658.343	0.12979			240.623	0.18603	0.00264	-0.00163	0.00204
	242.598	14.8412	649.622	0.12787			242.623	0.18625	0.00256	-0.00274	0.00232
	244.597	7.10047	657.167	0.12957			244.623	0.18689	0.00232	-0.000131354	0.00202
	246.597	17.7301	643.504	0.12662			246.623	0.18735	0.00225	-0.00103	0.00212
	248.598	5.8401	646.552	0.12753			248.623	0.18792	0.00256	-0.00184	0.00244
	250.6	0.3805	648.801	0.12813			250.622	0.18777	0.00212	-0.00229	0.00195
	252.599	8.54973	655.693	0.12929			252.622	0.18781	0.00197	-0.00177	0.0019
	254.663	1.30461	651.096	0.12858			254.622	0.18797	0.00199	-0.00104	0.00149
	256.62	13.2172	653.421	0.12874			256.622	0.18804	0.00163	-0.00222	0.00146
	258.597	14.9478	656.248	0.12926			258.622	0.18791	0.0017	-0.000983267	0.00202
	260.598	-2.67219	651.263	0.12874			260.622	0.18811	0.00179	-0.00137	0.00212
	262.597	9.87703	641.703	0.12655			262.622	0.18852	0.00159	-0.00113	0.0023
	264.607	-9.45941	649.067	0.12851			264.623	0.18924	0.00168	-0.00113	0.00182
	266.599	-5.17295	649.786	0.12855			266.622	0.18904	0.0015	-0.00194	0.00207
	268.597	-6.54412	651.286	0.12889			268.622	0.18922	0.00161	-0.00209	0.00199
	270.597	3.6655	641.726	0.12675			270.623	0.18911	0.00158	-0.00153	0.00195
	272.597	4.16512	639.069	0.12623			272.63	0.18781	0.00151	-0.00158	0.00203
	274.597	-8.70526	647.797	0.12829			274.622	0.1886	0.0013	-0.00149	0.00194
	276.597	-2.34564	652.563	0.12908			276.622	0.18978	0.00135	-0.00185	0.00246
	278.603	11.7763	651.154	0.12845			278.622	0.18909	0.00115	-0.00104	0.00231
	280.597	1.44359	646.675	0.12784			280.622	0.18987	0.00131	-0.00211	0.00175
	282.598	-0.2464	646.239	0.12781			282.622	0.18911	0.00108	-0.00103	0.00282
	284.675	1.89362	646.479	0.12781			284.622	0.18937	0.00107	-0.000895026	0.00228
	286.597	0.20245	641.749	0.12693			286.622	0.18951	0.000821739	-0.000889816	0.00276
	288.597	5.69206	651.143	0.12866			288.622	0.18882	0.00159	-0.00112	0.00267
	290.598	-1.28792	653.433	0.1293			290.622	0.1903	0.00129	-0.00122	0.00219
	292.597	-0.6487	649.101	0.12844			292.622	0.18955	0.00144	-0.00157	0.00255
	294.671	-7.63987	655.388	0.12987			294.622	0.18988	0.00157	-0.00186	0.00248
	296.597	-1.60946	640.769	0.12683			296.622	0.19116	0.00167	-0.00102	0.00237
	298.597	3.03015	650.803	0.12871			298.623	0.19015	0.00115	-0.00169	0.00266
	300.597	-14.3902	649.4	0.12889			300.622	0.18971	0.00207	-0.00141	0.00261
	302.598	-10.8402	642.398	0.12742			302.622	0.1906	0.00179	-0.0024	0.00277
	304.607	5.59296	630.892	0.12474			304.622	0.19005	0.00149	-0.00331	0.00267
	306.597	10.3386	622.912	0.12305			306.622	0.19096	0.0014	-0.00224	0.00268
	308.597	-5.44176	645.691	0.12797			308.622	0.18905	0.00162	-0.00152	0.0035
	310.597	6.65786	620.127	0.12261			310.622	0.18882	0.00196	-0.00103	0.00334
	312.597	10.3375	625.974	0.12369			312.622	0.18724	0.00224	-0.00204	0.00311
	314.597	24.2071	611.491	0.1205			314.622	0.18753	0.0025	-0.000864631	0.00326
	316.597	25.6467	601.809	0.11857			316.622	0.187	0.00253	-0.00124	0.00323
	318.597	44.6263	588.081	0.11544			318.622	0.18534	0.00327	-0.00111	0.00286
	320.597	39.8659	587.328	0.11541			320.622	0.18506	0.00343	-0.00146	0.00333
	322.604	45.7183	593.063	0.11641			322.622	0.1844	0.00352	-0.00203	0.00293
	324.597	51.6852	585.889	0.11487			324.623	0.18376	0.00351	-0.00161	0.00331
	326.598	40.5252	578.054	0.11359			326.622	0.18217	0.00389	-0.00211	0.00316
	328.598	58.5048	578.314	0.11325			328.622	0.18223	0.00404	-0.00225	0.00339
	330.598	69.2144	571.279	0.11165			330.622	0.1814	0.00449	-0.00279	0.00315
	332.597	57.7537	565.31	0.11073			332.622	0.18211	0.00452	-0.0011	0.00377
	334.597	66.6233	568.6	0.11119			334.622	0.18175	0.00475	-0.000441678	0.00392
	336.597	74.1229	559.473	0.10925			336.622	0.18114	0.0051	-0.00138	0.00423
	338.597	53.5325	573.942	0.11254			338.622	0.18009	0.00493	-0.00105	0.00374
	340.597	60.5421	553.005	0.10829			340.622	0.17961	0.00518	-0.00101	0.00411
	342.597	70.3017	547.18	0.10695			342.623	0.17918	0.00515	-0.00119	0.0038
	344.598	80.2118	540.006	0.10535			344.623	0.17866	0.00545	-0.000679307	0.00392
	346.598	72.1914	548.19	0.10712			346.622	0.17838	0.0057	-0.00134	0.004
	348.602	79.7626	536.736	0.10473			348.622	0.17836	0.00579	-0.00108	0.00397
	350.597	78.8202	542.208	0.10583			350.622	0.17797	0.00599	-0.00179	0.00408
	352.597	90.6298	525.186	0.10227			352.622	0.17774	0.00617	-0.000278918	0.00421
	354.598	96.2399	527.354	0.10259			354.622	0.17712	0.0062	-0.000812557	0.00399
	356.603	88.1514	527.766	0.10284			356.628	0.17706	0.00639	-0.0011	0.00434
	358.597	90.3987	526.148	0.10248			358.622	0.17719	0.00654	-0.00134	0.0044
	360.597	108.118	524.719	0.10186			360.622	0.17674	0.00665	-0.000382582	0.00446
	362.597	96.8179	524.707	0.10209			362.622	0.17629	0.00667	-0.00156	0.0043
	364.598	103.348	510.337	0.09917			364.622	0.17545	0.00692	-0.00191	0.00439
	366.598	105.498	509.519	0.09897			366.622	0.17435	0.00685	-0.00271	0.00455
	368.597	111.787	505.262	0.09803			368.623	0.17421	0.00709	-0.0017	0.00486
	370.597	117.296	509.988	0.09885			370.622	0.17474	0.00723	-0.00137	0.00489
	372.597	125.076	504.332	0.09761			372.622	0.17392	0.0071	-0.00153	0.00486
	374.598	113.646	508.182	0.09858			374.621	0.17339	0.00743	-0.00171	0.00496
	376.599	117.196	507.25	0.09834			376.622	0.17338	0.00765	-0.00117	0.00489
	378.598	124.785	490.027	0.09486			378.622	0.17184	0.00748	-0.00156	0.00517
	380.598	123.595	494.667	0.09579			380.622	0.17201	0.00773	-0.00237	0.00503
	382.598	136.835	495.889	0.09579			382.622	0.17131	0.00815	-0.000928728	0.00539
	384.597	137.024	487.423	0.09415			384.622	0.1722	0.00764	-0.00247	0.00482
	386.597	134.493	486.733	0.09407			386.622	0.16932	0.00824	-0.0015	0.00491
	388.597	136.573	478.552	0.09245			388.622	0.17016	0.00846	-0.00185	0.00504
	390.597	146.293	486.762	0.09387			390.622	0.1695	0.00846	-0.000663499	0.00565
	392.598	148.973	466.358	0.08988			392.622	0.16903	0.00835	-0.00206	0.0051
	394.598	150.862	473.411	0.09122			394.622	0.16885	0.00828	-0.00172	0.00499
	396.598	147.982	470.128	0.09064			396.63	0.16843	0.00896	-0.00147	0.00497
	398.598	160.231	470.475	0.0905			398.622	0.16822	0.00888	-0.00163	0.0053
	400.598	167.531	470.565	0.0904			400.622	0.16648	0.0088	-0.000985072	0.00568
	402.606	157.774	455.167	0.08759			402.622	0.16646	0.00864	-0.00212	0.00488
	404.597	179.4	445.557	0.08539			404.622	0.16655	0.00915	-0.0021	0.00505
	406.598	173.68	461.448	0.08855			406.622	0.16527	0.00925	-0.00209	0.00549
	408.598	164.26	461.955	0.08881			408.622	0.16476	0.00934	-0.00169	0.00517
	410.598	181.619	449.807	0.08619			410.622	0.16339	0.00949	-0.00228	0.00507
	412.598	187.139	457.039	0.0875			412.622	0.16366	0.00931	-0.00152	0.00527
	414.598	177.168	446.041	0.08554			414.622	0.16388	0.00997	-0.00124	0.00435
	416.597	193.398	443.261	0.08475			416.622	0.16317	0.00978	-0.0015	0.00451
	418.598	181.348	439.211	0.08417			418.622	0.16249	0.00971	-0.000802093	0.00481
	420.603	195.989	433.09	0.08276			420.627	0.16162	0.01007	-0.000553861	0.00504
	422.597	201.236	439.786	0.08398			422.623	0.16169	0.00995	-0.000604983	0.0048
	424.598	210.886	436.814	0.08326			424.622	0.1607	0.01003	-0.000297929	0.00501
	426.597	205.066	428.013	0.08166			426.622	0.16142	0.01025	-0.00141	0.00485
	428.599	204.036	429.101	0.08189			428.623	0.15975	0.00999	-0.0011	0.00539
	430.598	206.545	429.132	0.08186			430.622	0.15891	0.01014	-0.0011	0.00516
	432.597	217.095	420.54	0.08006			432.623	0.15847	0.01053	-0.0019	0.00537
	434.597	227.664	415.57	0.07896			434.622	0.15844	0.01056	-0.000615988	0.00515
	436.598	226.074	417.435	0.07934			436.622	0.15694	0.01052	-0.00262	0.00506
	438.597	223.093	419.71	0.07983			438.621	0.15668	0.01049	-0.00242	0.00527
	440.597	227.573	411.817	0.07825			440.622	0.15694	0.01089	-0.00178	0.00566
	442.597	246.103	414.653	0.07854			442.623	0.1565	0.01107	-0.0019	0.00533
	444.598	248.133	408.642	0.07736			444.622	0.15582	0.01097	-0.00237	0.00499
	446.598	243.242	405.789	0.07689			446.622	0.15426	0.01117	-0.00106	0.00574
	448.597	233.632	397.951	0.07553			448.624	0.1537	0.01126	-0.00181	0.00487
	450.598	227.202	414.817	0.07885			450.622	0.15334	0.01119	-0.00159	0.0056
	452.597	237.041	399.491	0.07578			452.622	0.15265	0.01159	-0.000624438	0.00531
	454.599	251.101	401.105	0.0759			454.622	0.15157	0.01111	-0.000705937	0.00538
	456.597	252.08	396.081	0.07493			456.622	0.15108	0.01156	-0.000232324	0.00528
	458.598	243.99	396.622	0.07515			458.622	0.15156	0.01162	-0.000485081	0.00533
	460.598	248.91	388.618	0.07356			460.622	0.15043	0.01163	-0.00154	0.00552
	462.598	265.769	393.183	0.07421			462.622	0.14945	0.01182	-0.00138	0.00547
	464.598	264.409	393.409	0.07427			464.622	0.14951	0.0119	-0.00165	0.00586
	466.597	274.848	392.979	0.07406			466.622	0.1481	0.0121	-0.00184	0.0056
	468.597	275.418	393.355	0.07412			468.623	0.1475	0.01211	-0.00196	0.00571
	470.598	289.008	380.491	0.07151			470.622	0.14714	0.0119	-0.00146	0.00618
	472.603	282.469	377.411	0.07101			472.622	0.14632	0.01218	-0.00209	0.00566
	474.598	283.927	381.1	0.07169			474.622	0.14593	0.01236	-0.00177	0.00569
	476.598	285.777	377.739	0.07103			476.622	0.14509	0.01218	-0.00145	0.00572
	478.598	291.496	374.493	0.07035			478.622	0.14425	0.01212	-0.000555611	0.00609
	480.597	289.715	382.442	0.07188			480.622	0.14423	0.01219	-0.0019	0.00599
	482.599	295.066	375.731	0.07055			482.63	0.14327	0.01243	-0.00162	0.00595
	484.598	295.915	360.428	0.06764			484.622	0.14341	0.01229	-0.00113	0.0062
	486.598	310.045	369.444	0.06918			486.622	0.14217	0.01255	-0.000653712	0.006
	488.598	301.174	368.928	0.06919			488.622	0.14169	0.01262	-0.00205	0.00566
	490.598	303.174	364.418	0.06831			490.622	0.14097	0.01264	-0.00227	0.00589
	492.609	314.298	364.836	0.06826			492.63	0.13962	0.01229	-0.00189	0.00621
	494.598	316.443	370.126	0.06924			494.631	0.13996	0.01252	-0.0018	0.00612
	496.598	317.443	357.405	0.06682			496.622	0.13953	0.01287	-0.00197	0.00622
	498.597	304.272	365.78	0.06857			498.622	0.139	0.01263	-0.00311	0.0063
	500.604	313.974	358.369	0.06705			500.622	0.13805	0.013	-0.00156	0.00641
	502.597	320.311	350.912	0.06557			502.622	0.13694	0.01275	-0.00203	0.00668
	504.597	309.341	359.162	0.06726			504.622	0.13641	0.01301	-0.0017	0.00618
	506.597	321.49	358.678	0.06703			506.626	0.13493	0.01267	-0.00241	0.00627
	508.597	334.35	343.948	0.06411			508.622	0.13506	0.01274	-0.0026	0.00609
	510.597	319.94	348.155	0.06506			510.622	0.13477	0.01316	-0.0018	0.00642
	512.597	332.249	355.578	0.06633			512.645	0.13345	0.01279	-0.00166	0.00585
	514.597	339.879	342.751	0.06383			514.622	0.13241	0.01267	-0.00323	0.00665
	516.597	335.659	350.038	0.06525			516.624	0.13222	0.01284	-0.00205	0.00666
	518.599	345.559	344.309	0.06406			518.622	0.13196	0.01314	-0.002	0.00638
	520.597	350.408	339.641	0.06313			520.634	0.13186	0.01325	-0.00299	0.00653
	522.597	356.827	335.443	0.06228			522.622	0.13072	0.01312	-0.00237	0.00614
	524.601	341.289	339.04	0.06312			524.623	0.13026	0.01302	-0.00205	0.00649
	526.608	349.141	338.038	0.06285			526.623	0.12908	0.0131	-0.00212	0.00663
	528.598	354.337	335.383	0.0623			528.622	0.12854	0.01301	-0.00173	0.00673
	530.598	357.376	328.589	0.06099			530.622	0.12787	0.01302	-0.00213	0.00618
	532.597	366.105	325.884	0.06039			532.622	0.1271	0.01294	-0.00337	0.00635
	534.597	366.185	324.78	0.06019			534.622	0.1264	0.01322	-0.00192	0.0066
	536.597	362.445	321.701	0.05965			536.622	0.12599	0.01317	-0.00257	0.00625
	538.597	363.094	324.116	0.0601			538.622	0.12578	0.01343	-0.00232	0.00669
	540.598	373.094	317.987	0.05885			540.622	0.12531	0.01334	-0.00252	0.00627
	542.598	370.054	320.856	0.05942			542.646	0.12407	0.01334	-0.00122	0.00644
	544.603	370.626	320.012	0.05925			544.622	0.12401	0.01327	-0.00185	0.00663
	546.597	379.033	322.821	0.0597			546.622	0.12332	0.01333	-0.00306	0.00652
	548.597	360.962	333.8	0.06195			548.622	0.12197	0.01331	-0.00297	0.00641
	550.597	383.002	317.613	0.05869			550.623	0.12206	0.01305	-0.00209	0.00591
	552.598	376.152	318.202	0.05887			552.622	0.12085	0.01321	-0.00148	0.00608
	554.598	382.112	312.303	0.0577			554.622	0.12095	0.01326	-0.00241	0.00636
	556.598	388.301	306.755	0.05661			556.622	0.12017	0.01329	-0.00303	0.00574
	558.598	387.621	309.467	0.05712			558.622	0.11888	0.01297	-0.00166	0.00644
	560.598	392.991	310.207	0.05721			560.623	0.11925	0.01307	-0.00136	0.0066
	562.598	378.14	315.725	0.05839			562.623	0.11869	0.01333	-0.00178	0.00573
	564.597	392.559	310.809	0.05733			564.622	0.11817	0.01361	-0.00142	0.00613
	566.598	392.029	308.603	0.05692			566.623	0.11747	0.01351	-0.00218	0.00593
	568.597	405.329	296.891	0.05461			568.622	0.11685	0.0136	-0.00173	0.00586
	570.598	407.999	303.091	0.05575			570.624	0.1154	0.01311	-0.00159	0.00569
	572.599	408.149	300.28	0.05522			572.622	0.11536	0.01349	-0.00152	0.00606
	574.598	401.768	295.637	0.05441			574.622	0.11503	0.0133	-0.00294	0.00584
	576.66	393.852	303.96	0.05604			576.622	0.11454	0.01336	-0.00179	0.00568
	578.603	417.649	292.251	0.05364			578.633	0.11402	0.01371	-0.0021	0.00596
	580.597	411.846	310.982	0.05719			580.622	0.11241	0.01338	-0.00223	0.00581
	582.597	415.206	297.413	0.05463			582.622	0.11246	0.01366	-0.00217	0.00594
	584.597	420.026	284.478	0.05217			584.622	0.11225	0.01338	-0.00207	0.00572
	586.657	414.779	289.353	0.05313			586.622	0.11138	0.01353	-0.00124	0.00547
	588.598	419.605	296.626	0.05445			588.623	0.11151	0.01336	-0.0021	0.00566
	590.656	438.418	298.361	0.05461			590.631	0.10969	0.01348	-0.00257	0.00582
	592.598	431.214	288.809	0.05289			592.623	0.10961	0.01387	-0.00246	0.00568
	594.598	427.184	293.182	0.05374			594.622	0.10843	0.01356	-0.00304	0.00556
	596.598	420.464	292.851	0.05374			596.626	0.10786	0.01342	-0.00308	0.00503
	598.665	439.27	278.971	0.05099			598.622	0.10764	0.01383	-0.00223	0.00564
	600.597	427.252	292.177	0.05356			600.622	0.10677	0.01372	-0.00264	0.00532
	602.655	428.875	285.702	0.05233			602.622	0.10612	0.01369	-0.00268	0.00557
	604.601	437.903	290.994	0.05325			604.624	0.10601	0.01362	-0.00255	0.00544
	606.598	439.702	293.121	0.05363			606.622	0.10548	0.01368	-0.00124	0.00532
	608.598	446.831	278.888	0.05092			608.622	0.10596	0.01391	-0.00296	0.00513
	610.662	428.506	291.956	0.05351			610.624	0.10493	0.01397	-0.00178	0.00548
	612.597	441.77	284.498	0.05201			612.622	0.10377	0.01377	-0.00299	0.00525
	614.67	444.839	279.986	0.05114			614.623	0.10421	0.0142	-0.00279	0.00482
	616.597	446.389	266.988	0.04871			616.631	0.10267	0.01378	-0.00207	0.00497
	618.598	459.109	265.342	0.04831			618.631	0.10321	0.01413	-0.00181	0.00516
	620.598	446.599	269.491	0.04918			620.622	0.1033	0.01424	-0.00238	0.00479
	622.599	448.909	282.841	0.05164			622.623	0.10119	0.01426	-0.00174	0.00487
	624.606	458.461	272.938	0.04973			624.622	0.10089	0.01404	-0.00182	0.00481
	626.598	451.468	271.551	0.04952			626.622	0.10101	0.01432	-0.00196	0.005
	628.597	463.897	273.707	0.04983			628.622	0.10036	0.01421	-0.000791134	0.00493
	630.606	440.81	269.199	0.04917			630.622	0.09989	0.01394	-0.00169	0.00506
	632.643	456.335	251.045	0.04567			632.622	0.09909	0.01398	-0.00121	0.00512
	634.621	451.915	266.043	0.0485			634.622	0.09847	0.01383	-0.0012	0.00501
	636.597	443.926	259.217	0.04728			636.622	0.09856	0.01424	-0.00131	0.00515
	638.597	455.925	264.291	0.04814			638.622	0.09802	0.01439	-0.000862689	0.0049
	640.598	450.465	256.511	0.04673			640.622	0.09764	0.01429	-0.00117	0.00488
	642.662	459.28	256.742	0.04671			642.622	0.09654	0.01401	-0.00156	0.00466
	644.722	470.993	256.427	0.04657			644.623	0.09648	0.01443	-0.000335082	0.00494
	646.597	460.034	254.494	0.04629			646.622	0.09511	0.01414	-0.000935409	0.00491
	648.615	459.97	253.671	0.04613			648.622	0.09608	0.01459	-0.00129	0.00485
	650.599	464.904	256.446	0.04662			650.622	0.09536	0.01453	-0.00215	0.00447
	652.598	476.473	249.087	0.04517			652.623	0.09484	0.0146	-0.00116	0.00476
	654.673	461.552	248.166	0.0451			654.622	0.09445	0.01438	-0.00155	0.00451
	656.694	462.33	250.308	0.04549			656.622	0.09299	0.01449	-0.000965642	0.00461
	658.598	477.492	247.293	0.04483			658.622	0.09378	0.01466	-0.00132	0.00469
	660.615	474.208	247.361	0.04486			660.623	0.09336	0.01466	-0.00142	0.0042
	662.645	476.94	243.686	0.04416			662.622	0.09262	0.01449	-0.00122	0.00489
	664.598	473.131	240.909	0.04367			664.623	0.09258	0.01472	-0.00139	0.00448
	666.598	479.95	240.506	0.04355			666.622	0.09156	0.01461	0.000478021	0.00396
	668.598	466.95	250.845	0.04556			668.622	0.09132	0.01466	-0.000208855	0.00384
	670.598	488.17	249.577	0.04518			670.626	0.09035	0.01469	0.001	0.00342
	672.597	487.569	232.347	0.04199			672.622	0.09041	0.01484	0.00039027	0.00392
	674.598	477.549	240.348	0.04353			674.622	0.09046	0.01488	-0.00024678	0.00369
	676.601	481.35	245.959	0.04455			676.622	0.0889	0.01465	-0.000349827	0.00399
	678.598	491.448	244.021	0.04413			678.622	0.08922	0.01472	-0.000354445	0.00392
	680.597	481.267	248.424	0.04501			680.622	0.08864	0.01484	-0.00046732	0.00373
	682.663	497.103	229.529	0.04141			682.622	0.08869	0.01501	0.00011337	0.0041
	684.598	485.937	228.425	0.04126			684.622	0.08834	0.01533	-0.000382791	0.00364
	686.598	478.286	226.815	0.04101			686.622	0.08733	0.01482	0.000135347	0.00328
	688.598	494.596	228.974	0.04131			688.623	0.08738	0.01529	-0.00011927	0.00348
	690.661	490.101	225.178	0.04063			690.623	0.08672	0.01502	0.00158	0.00383
	692.598	507.145	220.722	0.03971			692.622	0.08658	0.01504	0.00107	0.00378
	694.603	492.767	222.858	0.04019			694.622	0.08706	0.0155	0.000766684	0.00342
	696.598	492.825	227.561	0.04106			696.622	0.08557	0.01529	0.000651162	0.00282
	698.598	484.904	227.876	0.04116			698.622	0.08528	0.01512	0.00128	0.00379
	700.598	500.004	220.566	0.03972			700.622	0.08507	0.01505	0.00122	0.00343
	702.653	489.035	225.163	0.04063			702.624	0.08424	0.01524	0.00124	0.00336
	704.598	506.423	216.526	0.03893			704.622	0.08453	0.01552	0.00105	0.00319
	706.598	491.233	221.286	0.0399			706.622	0.08308	0.01493	0.000310853	0.00311
	708.661	507.607	216.87	0.03899			708.622	0.08272	0.01517	0.00183	0.00338
	710.598	494.692	211.476	0.03805			710.622	0.08371	0.0155	0.00103	0.00271
	712.598	506.741	215.121	0.03866			712.622	0.08319	0.01535	0.00235	0.00276
	714.611	503.236	214.764	0.03862			714.622	0.08314	0.01562	0.00137	0.00304
	716.598	498.041	216.016	0.03887			716.632	0.08218	0.0154	0.00143	0.00321
	718.598	510.42	217.653	0.03911			718.622	0.08227	0.01564	0.00186	0.00318
	720.599	498.87	207.148	0.03722			720.622	0.0818	0.01569	0.00109	0.00312
	722.606	514.243	213.774	0.03837			722.623	0.08194	0.01592	0.00143	0.00311
	724.614	505.426	212.61	0.0382			724.623	0.08071	0.01568	0.00157	0.0035
	726.598	503.929	212.294	0.03814			726.622	0.08076	0.01556	0.00167	0.00324
	728.598	509.798	205.05	0.03677			728.623	0.07996	0.01543	0.00206	0.0037
	730.598	507.988	202.191	0.03625			730.622	0.07964	0.01591	0.00163	0.00323
	732.597	499.747	218.83	0.03938			732.626	0.07986	0.01578	0.00269	0.00338
	734.598	523.327	200.875	0.03593			734.622	0.07895	0.01582	0.00117	0.00303
	736.598	502.137	203.876	0.03658			736.623	0.07945	0.01603	0.00153	0.00335
	738.597	506.716	209.004	0.03751			738.622	0.07817	0.01605	0.00234	0.00366
	740.597	505.006	206.046	0.03697			740.622	0.07798	0.01577	0.00151	0.00336
	742.598	504.386	197.864	0.03545			742.635	0.07873	0.01598	0.00182	0.00325
	744.598	508.565	198.007	0.03545			744.622	0.07717	0.01586	0.000565121	0.00295
	746.602	516.307	198.487	0.0355			746.622	0.07781	0.01625	0.00186	0.00358
	748.61	501.069	205.198	0.03682			748.622	0.0766	0.01622	0.00114	0.00347
	750.598	516.144	190.483	0.03402			750.623	0.07703	0.01626	0.00187	0.00284
	752.598	507.834	191.85	0.0343			752.622	0.07675	0.01652	0.000518804	0.00295
	754.598	510.813	182.039	0.03246			754.622	0.07607	0.01623	0.00103	0.00292
	756.598	514.063	186.924	0.03336			756.622	0.07599	0.01643	0.0017	0.00308
	758.598	504.423	198.427	0.03553			758.622	0.07494	0.01624	0.000737483	0.00293
	760.598	512.752	185.967	0.03318			760.622	0.07444	0.01655	0.00181	0.00285
	762.656	513.755	203.583	0.03645			762.622	0.07444	0.01663	0.00284	0.00297
	764.598	522.662	186.461	0.03323			764.622	0.0748	0.01641	0.00125	0.00284
	766.617	508.479	183.606	0.03275			766.629	0.07441	0.01682	0.00159	0.00307
	768.597	503.54	186.146	0.03324			768.625	0.07377	0.01697	0.0014	0.0025
	770.598	516.09	182.776	0.03256			770.622	0.07386	0.01703	0.00222	0.00292
	772.598	508.51	184.009	0.03281			772.622	0.07339	0.01682	0.00119	0.00305
	774.6	503.94	180.393	0.03216			774.635	0.07263	0.01664	0.00133	0.00276
	776.597	521.139	167.826	0.02975			776.622	0.07165	0.0166	0.00155	0.00309
	778.598	513.089	197.701	0.03534			778.622	0.07212	0.01715	0.00178	0.00256
	780.597	519.548	175.118	0.03111			780.622	0.07196	0.01702	0.00189	0.0027
	782.598	516.148	181.627	0.03233			782.622	0.0716	0.01736	0.00228	0.00292
	784.655	513.44	180.304	0.03209			784.622	0.07123	0.01717	0.0019	0.00261
	786.598	517.587	177.612	0.03157			786.622	0.072	0.017	0.00128	0.00246
	788.598	523.517	179.755	0.03195			788.623	0.0707	0.01705	0.00196	0.00253
	790.598	510.867	182.848	0.03256			790.622	0.07015	0.01692	0.00195	0.00237
	792.656	522.969	179.481	0.03189			792.623	0.06952	0.01732	0.00135	0.00278
	794.598	528.586	168.997	0.02992			794.622	0.06974	0.01717	0.000890386	0.00239
	796.598	510.285	176.106	0.0313			796.622	0.06953	0.01708	0.00236	0.00243
	798.649	527.185	175.622	0.03115			798.622	0.0695	0.01767	0.00248	0.00262
	800.606	523.568	172.881	0.03065			800.622	0.0688	0.01739	0.00215	0.00243
	802.598	530.354	178.598	0.03169			802.622	0.06902	0.01753	0.0017	0.00239
	804.598	514.314	163.619	0.02895			804.622	0.0682	0.01777	0.00128	0.00198
	806.598	532.454	171.937	0.03044			806.622	0.06784	0.01746	0.000466764	0.00214
	808.653	527.175	167.883	0.0297			808.622	0.06813	0.01775	0.00158	0.00215
	810.62	531.861	167.278	0.02957			810.622	0.06722	0.0176	0.00191	0.00256
	812.648	520.042	171.917	0.03046			812.627	0.06818	0.01779	0.00158	0.00226
	814.598	532.262	163.66	0.02889			814.622	0.06687	0.01773	0.00036706	0.00211
	816.597	532.701	166.346	0.02938			816.622	0.06623	0.01773	0.00131	0.00224
	818.597	534.681	164.094	0.02895			818.622	0.0669	0.01792	0.00113	0.00206
	820.599	524.021	169.685	0.03002			820.622	0.06675	0.01818	0.00116	0.00182
	822.598	524.03	164.928	0.02913			822.623	0.0654	0.01802	0.00137	0.00231
	824.598	536.2	159.076	0.02801			824.623	0.06577	0.01787	0.00152	0.00244
	826.598	523.71	156.657	0.02758			826.622	0.06537	0.01809	0.00127	0.00198
	828.597	525.989	165.038	0.02914			828.623	0.06505	0.0177	0.000987143	0.00168
	830.597	543.339	149.703	0.02624			830.622	0.06526	0.01822	0.00221	0.00267
	832.597	559.228	152.676	0.02675			832.622	0.06454	0.01812	0.001	0.00232
	834.597	533.638	164.717	0.02905			834.622	0.06469	0.01809	0.000692561	0.00227
	836.598	531.108	161.698	0.02849			836.622	0.06434	0.01806	0.000117918	0.00247
	838.598	536.257	153.814	0.027			838.622	0.06429	0.01822	0.000259085	0.00208
	840.652	547.158	149.152	0.02611			840.634	0.06358	0.01795	0.00151	0.00216
	842.597	543.526	161.853	0.02847			842.622	0.06333	0.0181	0.00114	0.00241
	844.598	550.146	150.848	0.02641			844.622	0.06415	0.01832	0.000672466	0.00193
	846.611	541.411	150.264	0.02631			846.622	0.06342	0.0183	-0.000546908	0.00177
	848.598	555.496	160.224	0.02813			848.623	0.0634	0.01825	0.00121	0.00188
	850.598	557.925	152.697	0.02672			850.622	0.06211	0.01817	0.000230463	0.00187
	852.598	545.575	149.954	0.02624			852.622	0.06234	0.01827	0.00161	0.0016
	854.598	550.864	147.705	0.0258			854.622	0.0622	0.01836	0.00161	0.00204
	856.598	556.434	149.598	0.02614			856.622	0.06197	0.01843	0.000158283	0.00212
	858.598	551.184	151.656	0.02653			858.623	0.06123	0.01854	0.00161	0.00204
	860.598	556.833	153.697	0.02689			860.622	0.06119	0.0185	0.00179	0.00192
	862.598	554.883	149.162	0.02605			862.622	0.06237	0.01859	0.00092298	0.00243
	864.6	556.543	146.745	0.02559			864.622	0.06184	0.01862	0.00045153	0.00227
	866.664	561.838	157.055	0.02749			866.623	0.06036	0.01851	0.00133	0.00167
	868.598	558.592	143.483	0.02497			868.622	0.06037	0.01871	-0.000370805	0.0021
	870.598	556.241	135.763	0.02354			870.622	0.06062	0.01889	0.00172	0.00175
	872.599	561.371	144.587	0.02517			872.622	0.06021	0.01868	0.00128	0.00206
	874.598	543.571	148.022	0.02584			874.622	0.05946	0.01872	0.000800342	0.00183
	876.598	553.96	135.781	0.02353			876.622	0.06022	0.01866	0.00152	0.00221
	878.598	567.67	136.671	0.02367			878.622	0.05987	0.01908	0.00114	0.00167
	880.598	564.539	139.495	0.0242			880.622	0.05986	0.01899	0.000966087	0.00192
	882.598	562.769	146.79	0.02555			882.622	0.05916	0.01885	0.000511711	0.00155
	884.598	555.779	141.654	0.02461			884.634	0.05914	0.01911	0.000544079	0.00133
	886.599	557.779	143.254	0.0249			886.623	0.05866	0.01892	0.00174	0.00153
	888.599	559.388	143.016	0.02484			888.622	0.05964	0.0192	0.000877108	0.00102
	890.705	559.37	145.163	0.02524			890.623	0.05924	0.01899	-8.50151e-05	0.00163
	892.598	571.667	139.918	0.02424			892.628	0.05935	0.01917	0.00202	0.00152
	894.598	558.847	146.477	0.02548			894.622	0.05848	0.01905	-0.000281436	0.000922856
	896.605	573.979	132.296	0.02281			896.622	0.05802	0.01888	0.000708135	0.00152
	898.602	557.928	145.22	0.02524			898.622	0.05773	0.01926	0.000618198	0.000852354
	900.598	561.216	149.948	0.02611			900.622	0.0653	0.01755	0.000282738	0.0013
	902.598	421.525	296.609	0.0544			902.622	0.14201	0.00946	0.0015	0.0014
	904.598	266.835	448.969	0.08557			904.622	0.16514	0.00616	-0.00143	0.00113
	906.665	227.771	499.877	0.09622			906.622	0.17225	0.00527	-0.00116	0.00103
	908.597	204.384	538.562	0.10431			908.622	0.17576	0.00469	-0.00057386	0.00158
	910.671	181.243	561.435	0.10931			910.622	0.17933	0.00422	-0.000446382	0.00129
	912.598	144.093	581.925	0.11415			912.623	0.18043	0.00346	-0.000812083	0.00118
	914.598	135.483	589.598	0.11588			914.622	0.18376	0.00364	7.73701e-05	0.00148
	916.598	133.573	609.128	0.11988			916.628	0.18337	0.00269	-0.00136	0.000886883
	918.598	118.252	617.299	0.12186			918.622	0.18424	0.00271	-0.000566195	0.00161
	920.598	121.382	612.56	0.12084			920.623	0.18564	0.00228	-0.00192	0.00115
	922.599	111.652	645.668	0.12779			922.622	0.18708	0.00206	-0.00186	0.00141
	924.617	111.579	638.71	0.12638			924.622	0.1868	0.00227	-0.00122	0.00158
	926.598	107.641	648.691	0.12851			926.622	0.18675	0.00167	-0.00103	0.0013
	928.598	104.87	646.225	0.12808			928.622	0.18741	0.00165	-1.19838e-05	0.00151
	930.597	94.0395	655.631	0.13025			930.627	0.18738	0.0016	-0.000669095	0.00104
	932.598	100.759	653.097	0.12958			932.623	0.18807	0.00154	-0.00156	0.000695259
	934.598	96.1091	655.221	0.13013			934.645	0.18861	0.00136	0.000813692	0.00105
	936.598	93.0687	640.75	0.12725			936.622	0.18768	0.00119	0.000418007	0.00108
	938.598	87.5483	643.122	0.12787			938.634	0.18701	0.00156	4.41684e-05	0.00125
	940.657	81.5713	649.8	0.12938			940.622	0.18737	0.00144	0.000184837	0.00118
	942.599	76.238	643.662	0.12825			942.622	0.18804	0.00141	0.00158	0.00082131
	944.606	71.4704	642.084	0.12804			944.622	0.18839	0.00165	0.00164	0.00153
	946.598	66.6268	646.341	0.12903			946.622	0.18847	0.00173	0.00141	0.00157
	948.656	72.0993	636.48	0.12688			948.622	0.18837	0.00125	-0.000406526	0.000747242
	950.598	51.486	635.479	0.12715			950.623	0.18707	0.00178	0.000575075	0.00148
	952.598	49.6257	634.559	0.12701			952.623	0.18835	0.00189	0.00181	0.00138
	954.598	48.5853	634.131	0.12695			954.623	0.18814	0.00176	0.00157	0.00158
	956.598	40.9449	635.507	0.12741			956.623	0.18872	0.00237	0.0014	0.00119
	958.598	32.1945	625.385	0.12552			958.623	0.18876	0.00235	0.00156	0.00163
	960.598	16.7141	624.327	0.12565			960.622	0.18817	0.00256	0.00127	0.00153
	962.598	22.2838	622.21	0.12509			962.622	0.18722	0.00254	0.00176	0.00114
	964.598	14.4634	628.126	0.1265			964.661	0.18794	0.00255	0.00157	0.00134
	966.598	7.983	619.752	0.1249			966.622	0.18852	0.00265	0.00157	0.00174
	968.598	19.7126	617.701	0.12422			968.622	0.18816	0.00321	0.00172	0.00172
	970.611	9.12737	615.886	0.12408			970.622	0.18879	0.00279	0.00118	0.00109
	972.598	17.7618	612.373	0.12316			972.622	0.18773	0.00325	0.00276	0.0019
	974.598	-1.31853	621.505	0.1255			974.622	0.18752	0.00356	0.00231	0.00161
	976.598	-3.38891	612.297	0.12362			976.626	0.1873	0.0036	0.00179	0.00129
	978.598	9.40071	615.604	0.12404			978.622	0.18696	0.00351	0.000370626	0.00124
	980.598	12.0503	607.872	0.12237			980.622	0.1869	0.00424	0.00173	0.00168
	982.598	6.58994	615.311	0.12405			982.622	0.18656	0.0039	0.00178	0.00136
	984.598	7.84956	611.949	0.12332			984.622	0.18689	0.00464	0.00168	0.00143
	986.649	-0.12069	620.749	0.12534			986.623	0.18623	0.00471	0.0014	0.00102
	988.598	-6.2412	612.369	0.12373			988.623	0.18705	0.00449	0.00128	0.00161
	990.598	6.93841	604.504	0.1218			990.625	0.18632	0.00476	0.00271	0.00175
	992.598	11.708	604.818	0.12176			992.622	0.18663	0.00441	0.00184	0.00154
	994.598	-4.47235	613.873	0.12402			994.622	0.18583	0.00477	0.00227	0.00135
	996.6	-9.31194	612.541	0.12385			996.623	0.18535	0.00495	0.00131	0.00141
	998.598	1.65689	605.245	0.12208			998.622	0.18588	0.00556	0.00218	0.0018
	1000.6	-9.2735	608.48	0.123			1000.62	0.18413	0.00576	0.00199	0.00172
	1002.6	-2.74388	610.47	0.12328			1002.62	0.18496	0.00585	0.00246	0.00177
	1004.6	-8.65426	604.364	0.12213			1004.62	0.18581	0.00527	0.00293	0.00182
	1006.6	-15.0346	607.39	0.12291			1006.62	0.18419	0.00559	0.00136	0.00151
	1008.6	-1.02542	606.303	0.12238			1008.64	0.18608	0.00539	0.00119	0.00201
	1010.6	-0.90541	602.274	0.12154			1010.62	0.18528	0.00579	0.000701512	0.00131
	1012.6	-0.60579	599.015	0.12085			1012.62	0.18523	0.00647	0.00145	0.00173
	1014.6	-0.84538	603.666	0.12184			1014.63	0.18431	0.00626	0.00133	0.00194
	1016.6	-0.09576	605.012	0.12211			1016.62	0.18451	0.00659	0.00245	0.00228
	1018.6	-1.33693	595.031	0.12004			1018.62	0.18464	0.00673	0.00122	0.00191
	1020.6	-6.29731	601.365	0.12148			1020.62	0.18541	0.00578	0.00153	0.00208
	1022.6	-0.70533	594.092	0.11984			1022.62	0.18699	0.0058	0.000609402	0.00244
	1024.6	-13.7481	596.135	0.12055			1024.62	0.18747	0.00599	0.000294157	0.00271
	1026.6	9.85154	585.572	0.11784			1026.62	0.18605	0.00629	0.00174	0.00266
	1028.6	16.6012	575.416	0.11558			1028.62	0.18615	0.00593	0.00334	0.00334
	1030.6	15.7408	571.127	0.1147			1030.62	0.18581	0.00597	0.0022	0.00294
	1032.6	16.4004	559.648	0.11228			1032.62	0.18528	0.00553	0.00209	0.00299
	1034.61	13.7736	556.249	0.11162			1034.62	0.18286	0.00639	0.00194	0.00264
	1036.6	33.0596	545.689	0.10905			1036.63	0.183	0.00645	0.00261	0.00252
	1038.6	20.5493	542.348	0.10859			1038.62	0.18219	0.0067	0.00329	0.00269
	1040.6	58.0989	529.123	0.10515			1040.62	0.18113	0.00674	0.00145	0.00261
	1042.6	52.9689	526.644	0.10473			1042.62	0.18087	0.00674	0.00357	0.00265
	1044.6	58.7181	521.927	0.10365			1044.62	0.18056	0.00687	0.00215	0.00288
	1046.6	62.7277	518.466	0.10286			1046.62	0.17951	0.00762	0.00299	0.00306
	1048.6	66.6673	497.772	0.0985			1048.62	0.17765	0.00783	0.00365	0.00324
	1050.6	70.987	512.951	0.10158			1050.62	0.17667	0.00865	0.00262	0.00273
	1052.6	60.1266	499.908	0.09905			1052.62	0.17651	0.00814	0.00237	0.00274
	1054.6	69.3662	489.145	0.09667			1054.62	0.17575	0.00875	0.00253	0.00295
	1056.6	91.5358	493.607	0.09724			1056.62	0.17474	0.00886	0.00238	0.00282
	1058.6	93.2154	486.542	0.09575			1058.62	0.17404	0.0096	0.00171	0.00352
	1060.6	95.7654	476.098	0.09356			1060.62	0.17359	0.00968	0.00197	0.00319
	1062.6	83.8347	479.801	0.09451			1062.63	0.17229	0.01019	0.00303	0.00348
	1064.6	88.2243	473.323	0.0931			1064.62	0.17232	0.00972	0.00224	0.00272
	1066.6	97.3443	463.316	0.09089			1066.62	0.17236	0.00978	0.00238	0.00356
	1068.61	108.948	466.957	0.09148			1068.62	0.17243	0.00993	0.00214	0.00318
	1070.6	106.103	455.517	0.08916			1070.62	0.17201	0.00972	0.00322	0.00362
	1072.6	110.983	449.878	0.08793			1072.62	0.16941	0.01106	0.0031	0.00306
	1074.6	117.862	450.141	0.08789			1074.63	0.16973	0.01074	0.00264	0.00337
	1076.6	120.572	449.996	0.08782			1076.62	0.16889	0.01061	0.00209	0.00325
	1078.6	131.282	447.601	0.08718			1078.62	0.16862	0.01108	0.00106	0.00348
	1080.6	131.931	452.996	0.08827			1080.62	0.16818	0.01118	0.00229	0.00458

## Sheet: Fig2
2a	(x)time (s)	(y) G13-p115_1.2-22.12.2020		2b	(x) nM	(y)G13-p115																		(y)G13 LARG																		2c trace	(x)time (s)	(y)G13 127-p115		(y)G13 127-LARG		2c AUC	G13 127-p115
	0.593	0.02911			-1.30103	0.006984	0	0	0	0.00382	0.013402	0.048664	0.033842											0.037786	0	0.073294	0.00022	0	0.064818	0	0.068466												0.604	0.11743	0.04638	0.17738	0.06052		150.67
	2.593	0.01699			-1	0.013242	0.02542	0.201408	0.388536	0.185736	0.161924	0.025432	0.066236	0.065752	0.040714	0	0	0.00552	0	0.044734	0.117446	0.116604	0.11432	0.474446	0.2783	0.345694	0.526988	0	0.364272	0.130458	0.600804	0.388816	0.01264	0.297276	0.047302	0.136516	0.054098	0	0.295246	0.025956	0.265426		2.606	0.07894	0.04616	0.1049	0.06164		231.986
	4.593	0.00181			-0.522879	0.25341	0.304292	0.042452	0.212748	0.308666	0.522464	0.320226	0.406282											0.742642	0.72393	0.477824	0.281324	0.610258	0.7775	0.580212	0.555336												4.607	0.07039	0.04697	0.12778	0.06686		273.527
	6.593	0.01863			-0.154902	0.570392	0.626106	0.289884	0.525902	0.631822	0.722064	0.527444	0.620268											0.841862	0.881428	0.669766	0.717024	0.855334	0.965932	0.771108	0.633526												6.605	0.06847	0.04567	0.12185	0.05751		346.395
	8.593	0.0115			0	0.370646	0.38127	0.7497	0.809328	0.587254	0.664834	0.749136	0.686554	0.480982	0.364672	0.636978	0.65855	0.440572	0.623732	0.643778	0.738114	0.58054	0.63229	0.859013	0.636457	0.700011	0.742891	0.680681	0.61713	0.679866	0.832819	0.688104	0.720417	0.848232	0.92822	0.775246	0.84224	0.919586	0.976824	0.85604	0.717672		8.605	0.06411	0.04355	0.11849	0.04076		212.309
	10.593	0.00989			0.477121	0.766596	0.658722	0.891704	0.926376	0.775552	0.83277	0.96107	0.860044	0.725438	0.623438									0.955596	0.84966	0.892152	0.882968	1.07034	0.783508	1.02388	1.03165	0.883216	0.999076										10.605	0.05958	0.04239	0.10099	0.05107		432.636
	12.592	0.01225			1	0.969092	0.86936	0.966652	0.991496	0.910984	0.933436	1.0179	0.962698	0.90811	0.862512									1.01993	0.946986	0.961062	0.945616	1.066	0.856132	1.06653	1.03165	0.931614	1.04807										12.605	0.05905	0.04134	0.10729	0.05814		464.803
	14.592	0.01068			2	1	1	1	1	1	1	1	1	1	1	1	1	1	1	1	1	1	1	1	1	1	1	1	1	1	1	1	1	1	1	1	1	1	1	1	1		14.605	0.05195	0.04177	0.12483	0.03993		197.413
	16.592	0.00919																																									16.604	0.05504	0.0408	0.0725	0.05053		414.413
	18.593	0.00865																																									18.604	0.045	0.04058	0.08778	0.06168		378.798
	20.593	0.000532593																																									20.605	0.04285	0.03925	0.11481	0.05481		283.434
	22.593	0.00507																																									22.605	0.04422	0.04075	0.13793	0.05088		417.149
	24.592	0.00216																																									24.605	0.04464	0.03942	0.11893	0.06401		473.605
	26.593	0.00351																																									26.605	0.03667	0.04	0.09375	0.05602		304.698
	28.593	0.000403927																																									28.605	0.03685	0.03729	0.12015	0.03813		383.922
	30.593	-0.00482																																									30.611	0.0393	0.03858	0.12754	0.05015
	32.593	0.00476																																									32.605	0.03467	0.03615	0.08984	0.04429
	34.593	-0.00873																																									34.605	0.04133	0.03731	0.09819	0.06369
	36.598	-0.00149																																									36.605	0.03316	0.03634	0.11544	0.05539
	38.593	0.00135																																									38.605	0.03297	0.03604	0.0921	0.06153
	40.593	-0.00169																																									40.605	0.02946	0.03366	0.09394	0.06508
	42.593	0.00365																																									42.605	0.02812	0.03429	0.11943	0.0545
	44.593	-0.00205																																									44.605	0.02982	0.03327	0.10265	0.04955
	46.592	0.0046																																									46.605	0.02811	0.03191	0.07359	0.04266
	48.593	-0.00114																																									48.605	0.02817	0.03242	0.07671	0.05026
	50.593	-0.00208																																									50.605	0.02722	0.03211	0.10949	0.0353
	52.592	0.000165763																																									52.605	0.0282	0.03061	0.04569	0.04406
	54.593	-0.00571																																									54.605	0.03185	0.03001	0.06809	0.04337
	56.594	0.00385																																									56.605	0.02754	0.03085	0.07841	0.03482
	58.592	-0.0091																																									58.605	0.02585	0.03196	0.08768	0.0431
	60.593	-0.00422																																									60.605	0.02919	0.02881	0.05672	0.04294
	62.593	0.00327																																									62.605	0.02262	0.03033	0.04483	0.03099
	64.593	0.00043261																																									64.605	0.02605	0.02739	0.08889	0.02654
	66.593	0.02243																																									66.605	0.02365	0.02819	0.04205	0.04508
	68.593	0.03131																																									68.605	0.02202	0.02611	0.04744	0.05747
	70.593	0.03103																																									70.605	0.02155	0.02664	0.03881	0.02835
	72.593	0.04575																																									72.605	0.01869	0.02659	0.0648	0.03627
	74.593	0.03405																																									74.609	0.02291	0.02619	0.04401	0.0322
	76.594	0.0478																																									76.607	0.02435	0.02433	0.05596	0.0315
	78.593	0.04948																																									78.605	0.0213	0.02503	0.05693	0.02637
	80.593	0.0528																																									80.605	0.01943	0.02172	0.02898	0.02565
	82.593	0.05805																																									82.605	0.01835	0.02228	0.04575	0.02923
	84.593	0.05845																																									84.605	0.02082	0.02416	0.07534	0.01969
	86.593	0.07399																																									86.605	0.01936	0.02392	0.04962	0.03168
	88.593	0.07564																																									88.605	0.01982	0.02091	0.02776	0.0344
	90.593	0.07646																																									90.605	0.02013	0.02309	0.05746	0.02747
	92.594	0.07739																																									92.605	0.01429	0.02203	0.03057	0.02945
	94.593	0.0857																																									94.605	0.01432	0.02147	0.03105	0.02506
	96.594	0.09303																																									96.605	0.0174	0.02098	0.03751	0.01325
	98.593	0.09321																																									98.605	0.01377	0.02011	0.03646	0.03044
	100.593	0.09016																																									100.606	0.00922	0.01627	0.03864	0.0362
	102.593	0.09416																																									102.607	0.0141	0.01981	0.04541	0.03686
	104.593	0.08792																																									104.606	0.01529	0.02005	0.04453	0.02716
	106.593	0.08889																																									106.605	0.01059	0.01627	0.0412	0.00973
	108.593	0.09831																																									108.605	0.01008	0.01717	0.03621	0.02511
	110.593	0.10019																																									110.605	0.01127	0.01751	0.03854	0.01318
	112.593	0.11286																																									112.605	0.01275	0.01611	0.0558	0.02478
	114.593	0.10141																																									114.605	0.01538	0.01724	0.03838	0.01377
	116.593	0.10438																																									116.605	0.00782	0.01592	0.03064	0.01607
	118.593	0.09811																																									118.606	0.00823	0.01313	0.06022	0.02273
	120.594	0.09999																																									120.605	0.01049	0.01437	0.04082	0.02127
	122.593	0.10057																																									122.605	0.01217	0.01487	0.06035	0.0262
	124.593	0.11522																																									124.605	0.00616	0.01107	0.0467	0.01475
	126.593	0.1081																																									126.609	0.01348	0.01347	0.02879	0.02358
	128.594	0.11045																																									128.61	0.0144	0.01238	0.07532	0.02605
	130.594	0.11464																																									130.606	0.01167	0.01263	0.04272	0.02486
	132.593	0.10143																																									132.605	0.0098	0.01285	0.03675	0.01782
	134.595	0.10658																																									134.605	0.00669	0.01131	0.02109	0.01379
	136.593	0.11456																																									136.605	0.00692	0.01049	0.07346	0.02793
	138.593	0.11743																																									138.605	0.00682	0.00894	0.02088	0.01201
	140.593	0.11215																																									140.605	0.00896	0.00853	0.03539	0.01453
	142.676	0.11727																																									142.605	0.00925	0.00777	0.0253	0.01475
	144.593	0.12152																																									144.606	0.00952	0.00924	0.01828	0.00941
	146.593	0.11899																																									146.605	0.00289	0.00878	0.03225	0.01551
	148.593	0.11823																																									148.605	0.00774	0.00985	0.04295	0.01804
	150.599	0.12763																																									150.605	0.01087	0.00727	0.02212	0.01513
	152.594	0.12496																																									152.605	0.01088	0.00913	0.00225	0.01257
	154.594	0.13056																																									154.606	0.00884	0.00769	0.00388	0.00934
	156.594	0.13751																																									156.605	0.00922	0.0091	0.02029	0.01785
	158.593	0.1532																																									158.606	0.0051	0.00849	0.01346	0.00943
	160.594	0.15071																																									160.606	0.00352	0.00633	-0.01303	0.02387
	162.593	0.16413																																									162.605	0.000843865	0.00599	0.01172	0.01641
	164.593	0.17476																																									164.606	0.00293	0.00635	0.0004751	0.00939
	166.594	0.19197																																									166.606	-0.00217	0.004	0.01358	0.00896
	168.594	0.18764																																									168.606	-0.00114	0.00531	0.04251	0.01361
	170.593	0.19583																																									170.606	0.00277	0.00605	0.00966	0.01326
	172.593	0.21536																																									172.607	-0.00112	0.0054	-0.0037	0.01787
	174.595	0.21514																																									174.605	0.00168	0.00346	0.0164	0.01709
	176.594	0.21057																																									176.605	-0.000366877	0.00332	0.01762	0.0167
	178.594	0.2375																																									178.606	0.00291	0.00393	0.00616	0.00722
	180.6	0.22734																																									180.606	0.05948	0.01597	0.07761	0.02609
	182.594	0.25031																																									182.606	0.53959	0.05098	0.42696	0.07004
	184.594	0.23598																																									184.606	0.75863	0.03732	0.69301	0.06574
	186.594	0.25229																																									186.606	0.84559	0.03224	0.79741	0.03928
	188.593	0.26556																																									188.606	0.89186	0.03017	0.88618	0.03937
	190.593	0.27321																																									190.606	0.91903	0.02808	0.90714	0.02842
	192.593	0.27969																																									192.606	0.93455	0.02544	0.92883	0.02411
	194.594	0.26705																																									194.631	0.94833	0.02307	0.94405	0.02005
	196.594	0.26489																																									196.606	0.95772	0.02104	0.91216	0.02768
	198.593	0.27875																																									198.614	0.97084	0.02	0.9631	0.0174
	200.599	0.28557																																									200.606	0.97757	0.01761	0.96595	0.02605
	202.594	0.29136																																									202.605	0.97703	0.01525	0.95651	0.02865
	204.594	0.2816																																									204.606	0.9855	0.01531	0.97857	0.02891
	206.594	0.28865																																									206.606	0.9932	0.01371	0.95686	0.04175
	208.594	0.29933																																									208.607	0.98824	0.01203	0.99498	0.03121
	210.594	0.30159																																									210.605	0.99021	0.01085	0.98549	0.02794
	212.594	0.29946																																									212.605	0.98879	0.00949	0.97709	0.02393
	214.594	0.30014																																									214.606	0.99494	0.00891	0.9519	0.02273
	216.594	0.30397																																									216.606	0.99633	0.00865	0.98416	0.02076
	218.594	0.31737																																									218.606	1.00031	0.00892	0.97417	0.01823
	220.594	0.31992																																									220.606	0.99633	0.00809	1.03319	0.01859
	222.594	0.30822																																									222.606	0.99616	0.00803	0.99265	0.02649
	224.594	0.32224																																									224.631	0.99577	0.00735	1.00347	0.01685
	226.595	0.32824																																									226.61	0.99653	0.0082	0.98487	0.02702
	228.594	0.3126																																									228.606	0.99773	0.0072	0.97278	0.01682
	230.593	0.31922																																									230.606	0.99853	0.0079	1.0224	0.02287
	232.594	0.31089																																									232.606	0.99499	0.00681	0.98418	0.01916
	234.594	0.31822																																									234.606	0.99683	0.00682	1.00834	0.02291
	236.594	0.31785																																									236.606	0.99123	0.00706	0.99879	0.02785
	238.595	0.32349																																									238.605	0.99262	0.00581	0.94789	0.02039
	240.594	0.32345																																									240.605	0.993	0.00572	0.96446	0.02296
	242.594	0.35182																																									242.606	0.99134	0.00674	0.97269	0.02156
	244.592	0.36578																																									244.605	0.98825	0.00746	1.00373	0.01656
	246.592	0.39338																																									246.605	0.98864	0.00728	0.99448	0.01483
	248.593	0.41049																																									248.605	0.98876	0.00744	1.00887	0.01614
	250.593	0.43187																																									250.604	0.99088	0.00729	0.99628	0.02005
	252.594	0.45091																																									252.613	0.98936	0.00641	0.98441	0.02624
	254.593	0.46447																																									254.605	0.99385	0.00757	0.98784	0.01558
	256.592	0.47654																																									256.605	0.98523	0.0067	1.00115	0.01406
	258.597	0.49573																																									258.605	0.99135	0.00621	0.99803	0.01963
	260.593	0.50304																																									260.605	0.98615	0.00757	0.99451	0.02293
	262.593	0.51706																																									262.605	0.98582	0.00979	1.00643	0.02049
	264.593	0.53565																																									264.604	0.98753	0.00903	0.98634	0.0279
	266.593	0.54115																																									266.604	0.9828	0.00958	0.96751	0.01702
	268.593	0.54671																																									268.605	0.98762	0.00977	0.98065	0.01307
	270.593	0.56489																																									270.605	0.9825	0.01045	0.96383	0.01699
	272.593	0.57326																																									272.605	0.98027	0.00897	0.9676	0.0222
	274.593	0.56855																																									274.604	0.97899	0.00986	0.97175	0.01904
	276.593	0.57734																																									276.605	0.98569	0.00965	0.9846	0.03236
	278.597	0.59119																																									278.605	0.98127	0.00909	0.97539	0.02624
	280.593	0.58881																																									280.605	0.98612	0.01133	0.9855	0.02346
	282.593	0.5904																																									282.605	0.98136	0.01096	0.95307	0.02596
	284.594	0.59552																																									284.605	0.97918	0.01026	0.958	0.02145
	286.593	0.59188																																									286.605	0.97205	0.01233	0.96386	0.02039
	288.592	0.59997																																									288.605	0.98071	0.01311	0.96877	0.02144
	290.592	0.59489																																									290.604	0.98312	0.01285	0.977	0.02869
	292.593	0.61051																																									292.604	0.97963	0.01209	0.96712	0.02905
	294.593	0.60413																																									294.605	0.97892	0.01263	0.99945	0.02944
	296.593	0.61061																																									296.609	0.97933	0.01584	0.97253	0.03283
	298.594	0.62721																																									298.606	0.97289	0.01459	1.00713	0.0388
	300.593	0.60301																																									300.605	0.97464	0.01604	0.99267	0.03036
	302.593	0.63094																																									302.605	0.97964	0.01556	0.96618	0.02518
	304.593	0.64638																																									304.605	0.97749	0.01577	1.00074	0.02632
	306.592	0.66115																																									306.605	0.97283	0.01767	0.99323	0.02567
	308.592	0.67554																																									308.605	0.96351	0.01902	0.99132	0.02958
	310.593	0.6901																																									310.605	0.95855	0.01939	0.97943	0.03062
	312.593	0.7039																																									312.708	0.95123	0.02059	0.98512	0.02931
	314.592	0.71601																																									314.605	0.9547	0.02023	0.9801	0.03355
	316.592	0.7355																																									316.612	0.94632	0.02132	1.02648	0.04044
	318.593	0.7303																																									318.604	0.93955	0.02236	0.97283	0.0319
	320.593	0.74656																																									320.609	0.9323	0.02411	0.98178	0.03251
	322.593	0.74594																																									322.605	0.93026	0.02396	0.99421	0.02549
	324.6	0.75182																																									324.605	0.92116	0.02551	0.99756	0.03751
	326.593	0.75111																																									326.605	0.91411	0.02552	0.96226	0.04118
	328.593	0.76438																																									328.605	0.91235	0.0263	0.97534	0.03407
	330.593	0.76793																																									330.605	0.90291	0.02795	1.00758	0.03641
	332.593	0.77924																																									332.605	0.907	0.03027	0.97984	0.0363
	334.593	0.76963																																									334.605	0.90374	0.02877	0.95457	0.04073
	336.593	0.77657																																									336.605	0.90031	0.02942	0.98261	0.04348
	338.593	0.79075																																									338.605	0.89217	0.02981	1.01092	0.04134
	340.593	0.78894																																									340.605	0.88632	0.03042	0.95987	0.0397
	342.593	0.78998																																									342.604	0.88697	0.02992	0.99064	0.04252
	344.592	0.79333																																									344.604	0.88324	0.03322	0.96928	0.04072
	346.593	0.78942																																									346.605	0.88413	0.03267	0.97681	0.03263
	348.593	0.78679																																									348.608	0.87518	0.03348	0.96456	0.04064
	350.594	0.78963																																									350.613	0.87671	0.03268	0.96411	0.04326
	352.593	0.79624																																									352.605	0.87125	0.03504	0.97208	0.04545
	354.593	0.80107																																									354.605	0.86605	0.03578	0.96512	0.03962
	356.596	0.80371																																									356.605	0.86915	0.0355	0.97672	0.04122
	358.593	0.80753																																									358.605	0.86789	0.03592	0.96354	0.03899
	360.592	0.79832																																									360.605	0.86303	0.0377	0.97501	0.04007
	362.592	0.80655																																									362.605	0.85654	0.03692	0.98523	0.04067
	364.592	0.81525																																									364.605	0.84933	0.03859	0.98758	0.04798
	366.592	0.80642																																									366.605	0.85493	0.03657	0.95656	0.03426
	368.592	0.8014																																									368.604	0.84768	0.03906	0.98886	0.04722
	370.593	0.80842																																									370.605	0.84633	0.03794	0.9809	0.04445
	372.593	0.8067																																									372.605	0.84724	0.03824	0.96938	0.04545
	374.593	0.81062																																									374.605	0.83621	0.04043	0.97344	0.04042
	376.595	0.81901																																									376.606	0.83681	0.04237	0.94607	0.04322
	378.593	0.80824																																									378.605	0.82878	0.0409	0.96879	0.04299
	380.593	0.82881																																									380.605	0.83469	0.0414	0.97135	0.03885
	382.593	0.82111																																									382.605	0.82661	0.04318	0.97061	0.04972
	384.593	0.82215																																									384.605	0.83032	0.04181	0.96608	0.03621
	386.698	0.83083																																									386.605	0.81451	0.04197	0.97518	0.03355
	388.592	0.82169																																									388.605	0.82036	0.04245	0.98994	0.04654
	390.617	0.8227																																									390.605	0.81643	0.04367	0.97661	0.04038
	392.592	0.82174																																									392.604	0.81282	0.04227	0.94575	0.03949
	394.592	0.81047																																									394.604	0.80919	0.04406	0.98578	0.04047
	396.594	0.82206																																									396.606	0.80893	0.04405	0.97059	0.04234
	398.593	0.82813																																									398.604	0.80837	0.04462	0.9533	0.03483
	400.594	0.82207																																									400.605	0.79837	0.0457	0.96483	0.04387
	402.593	0.82002																																									402.608	0.79943	0.04501	0.96806	0.03916
	404.593	0.82991																																									404.605	0.79498	0.04613	0.96282	0.04225
	406.593	0.82185																																									406.605	0.79131	0.04493	0.97822	0.04191
	408.593	0.83303																																									408.605	0.78611	0.0464	0.92991	0.03928
	410.593	0.83112																																									410.605	0.78158	0.04741	0.98996	0.04374
	412.593	0.82462																																									412.605	0.77874	0.04817	0.96448	0.03837
	414.593	0.83116																																									414.605	0.77946	0.04791	0.96182	0.0373
	416.593	0.83115																																									416.717	0.77332	0.04918	0.92974	0.03582
	418.592	0.83253																																									418.605	0.77097	0.04911	0.98261	0.03735
	420.616	0.83536																																									420.613	0.76704	0.04842	0.96429	0.04004
	422.593	0.96117																																									422.605	0.76352	0.05085	0.95905	0.0473
	424.593	0.97009																																									424.605	0.76176	0.05087	0.95034	0.03077
	426.593	0.98537																																									426.605	0.75968	0.05131	0.9599	0.03404
	428.593	0.99065																																									428.605	0.75335	0.04915	0.95086	0.0355
	430.592	0.99066																																									430.605	0.74949	0.0507	0.95113	0.04278
	432.593	0.98545																																									432.604	0.74816	0.05092	0.98737	0.04903
	434.594	0.99549																																									434.605	0.74631	0.05137	0.95193	0.04857
	436.593	0.99107																																									436.604	0.73821	0.05191	0.96832	0.04333
	438.593	0.99621																																									438.605	0.73387	0.051	0.97904	0.03643
	440.593	0.98118																																									440.605	0.73622	0.05433	0.94301	0.04125
	442.593	1.00526																																									442.605	0.73637	0.05196	0.96231	0.04539
	444.593	0.97908																																									444.605	0.73426	0.05308	0.92945	0.03566
	446.592	0.97832																																									446.609	0.72813	0.05137	0.90831	0.04107
	448.593	0.98721																																									448.613	0.72671	0.05214	0.97943	0.04114
	450.618	0.99621																																									450.605	0.72017	0.05402	0.95858	0.04037
	452.592	1.00116																																									452.605	0.7216	0.05362	0.93613	0.03592
	454.594	0.97723																																									454.605	0.70982	0.05384	0.95307	0.03978
	456.593	0.98445																																									456.607	0.71243	0.05305	0.91777	0.04371
	458.593	0.9911																																									458.605	0.70937	0.05381	0.96636	0.04669
	460.593	0.98973																																									460.715	0.70212	0.05391	0.92158	0.04455
	462.593	0.98867																																									462.605	0.69979	0.05533	0.95204	0.0463
	464.593	0.98269																																									464.605	0.7033	0.05539	0.92706	0.04006
	466.593	0.98799																																									466.605	0.69928	0.05558	0.93686	0.0451
	468.593	0.98881																																									468.605	0.69363	0.05466	0.94625	0.04222
	470.593	0.98867																																									470.605	0.69323	0.05615	0.94777	0.0399
	472.593	0.98927																																									472.605	0.68776	0.05666	0.95702	0.04393
	474.595	0.98686																																									474.607	0.68426	0.05599	0.93723	0.0367
	476.593	0.99412																																									476.605	0.68312	0.05601	0.93117	0.03305
	478.592	1																																									478.605	0.67374	0.05606	0.90742	0.03421
	480.593	0.98415																																									480.605	0.67811	0.05565	0.91419	0.03848
	482.593																																										482.605	0.6661	0.05719	0.94851	0.04078
	484.593																																										484.605	0.66934	0.05703	0.92931	0.0339
	486.593																																										486.605	0.66376	0.05723	0.91908	0.03411
	488.592																																										488.605	0.66485	0.05726	0.92131	0.02752
	490.593																																										490.605	0.65783	0.05678	0.92104	0.03526
	492.593																																										492.714	0.65136	0.05865	0.91676	0.0362
	494.593																																										494.606	0.65478	0.05811	0.90187	0.03247
	496.593																																										496.712	0.65176	0.05895	0.90092	0.03961
	498.593																																										498.604	0.64803	0.05778	0.90335	0.03476
	500.597																																										500.607	0.64539	0.05813	0.90399	0.03553
	502.594																																										502.605	0.64051	0.05735	0.90715	0.02884
	504.593																																										504.605	0.63704	0.05882	0.88076	0.03229
	506.593																																										506.605	0.63062	0.05778	0.88841	0.0306
	508.593																																										508.605	0.63165	0.05836	0.89387	0.0366
	510.593																																										510.605	0.63142	0.05876	0.88121	0.03254
	512.593																																										512.605	0.6228	0.05813	0.88754	0.0343
	514.593																																										514.711	0.62303	0.05863	0.86611	0.03215
	516.593																																										516.605	0.61714	0.05674	0.89538	0.03085
	518.593																																										518.708	0.61604	0.05953	0.86411	0.03676
	520.594																																										520.606	0.6117	0.05824	0.88003	0.03031
	522.593																																										522.704	0.61192	0.05952	0.84697	0.03761
	524.593																																										524.606	0.61089	0.0575	0.89145	0.03303
	526.603																																										526.605	0.60578	0.05956	0.85411	0.02939
	528.593																																										528.605	0.60355	0.05976	0.86416	0.03809
	530.593																																										530.605	0.59834	0.0594	0.87434	0.03218
	532.593																																										532.605	0.59182	0.05893	0.85508	0.03618
	534.593																																										534.605	0.58868	0.05948	0.86248	0.03683
	536.592																																										536.605	0.58768	0.05975	0.88384	0.03815
	538.592																																										538.605	0.58574	0.05948	0.85151	0.04215
	540.593																																										540.605	0.58325	0.05884	0.833	0.04017
	542.593																																										542.605	0.58467	0.05851	0.83992	0.04025
	544.593																																										544.607	0.57569	0.05984	0.8634	0.04354
	546.602																																										546.606	0.57379	0.0596	0.83705	0.04188
	548.592																																										548.704	0.56748	0.05984	0.86633	0.03302
	550.593																																										550.605	0.56878	0.05901	0.82207	0.0417
	552.592																																										552.605	0.56222	0.05969	0.85633	0.04049
	554.593																																										554.605	0.56336	0.05981	0.84494	0.03765
	556.593																																										556.605	0.55815	0.05875	0.83116	0.03071
	558.593																																										558.605	0.55479	0.05947	0.82351	0.03664
	560.594																																										560.605	0.55552	0.05754	0.82118	0.04143
	562.593																																										562.605	0.55579	0.05933	0.82932	0.0264
	564.592																																										564.605	0.54948	0.05924	0.81233	0.03552
	566.592																																										566.605	0.54618	0.06089	0.79935	0.03187
	568.593																																										568.605	0.54168	0.05939	0.83066	0.03849
	570.594																																										570.611	0.53898	0.05707	0.81847	0.02281
	572.593																																										572.616	0.53962	0.05964	0.79393	0.03358
	574.596																																										574.605	0.53355	0.06	0.80629	0.0329
	576.593																																										576.605	0.53079	0.05901	0.77894	0.03395
	578.598																																										578.713	0.53381	0.0596	0.78222	0.02968
	580.593																																										580.605	0.52383	0.05837	0.79564	0.02854
	582.593																																										582.605	0.52768	0.05895	0.78853	0.02934
	584.593																																										584.723	0.52097	0.05666	0.80692	0.03116
	586.594																																										586.728	0.52176	0.05833	0.79491	0.03031
	588.593																																										588.702	0.5183	0.05755	0.76462	0.03149
	590.593																																										590.605	0.50724	0.05701	0.79367	0.02711
	592.593																																										592.605	0.51319	0.05701	0.78237	0.03314
	594.593																																										594.605	0.50837	0.0569	0.75248	0.03484
	596.593																																										596.607	0.50214	0.05783	0.75145	0.03025
	598.598																																										598.605	0.50454	0.0582	0.77694	0.03516
	600.593																																										600.605	0.50384	0.05592	0.75167	0.03021
	602.593																																										602.605	0.49922	0.05538	0.74847	0.02856
	604.592																																										604.605	0.49899	0.05764	0.76797	0.02613
	606.593																																										606.605	0.49541	0.05732	0.73663	0.04004
	608.592																																										608.605	0.49572	0.05699	0.74777	0.03866
	610.593																																										610.605	0.49101	0.05718	0.74473	0.02964
	612.593																																										612.605	0.48754	0.05644	0.75172	0.03387
	614.593																																										614.605	0.48662	0.05787	0.74934	0.03544
	616.593																																										616.605	0.48123	0.05768	0.73223	0.03965
	618.593																																										618.725	0.47909	0.05692	0.72731	0.03149
	620.593																																										620.716	0.47882	0.0563	0.74307	0.03071
	622.593																																										622.605	0.47456	0.0553	0.73222	0.03173
	624.593																																										624.61	0.47063	0.05534	0.71373	0.03347
	626.593																																										626.605	0.47052	0.05697	0.71291	0.03453
	628.593																																										628.605	0.46775	0.05583	0.70653	0.03773
	630.597																																										630.605	0.46604	0.05582	0.70664	0.02648
	632.593																																										632.605	0.46483	0.05506	0.68994	0.03632
	634.593																																										634.605	0.46285	0.05686	0.70903	0.03393
	636.593																																										636.605	0.46402	0.05616	0.72044	0.03222
	638.593																																										638.716	0.46114	0.05511	0.71512	0.03306
	640.593																																										640.605	0.45894	0.05586	0.71545	0.03181
	642.593																																										642.605	0.45585	0.05621	0.73992	0.04065
	644.604																																										644.605	0.45655	0.0556	0.68974	0.03511
	646.593																																										646.605	0.45197	0.05475	0.68948	0.03713
	648.593																																										648.715	0.45565	0.05513	0.67205	0.03768
	650.594																																										650.711	0.45268	0.05659	0.69904	0.03056
	652.593																																										652.716	0.45013	0.05504	0.68804	0.03377
	654.593																																										654.605	0.4469	0.05356	0.69592	0.03222
	656.593																																										656.717	0.44216	0.05274	0.67993	0.04015
	658.593																																										658.605	0.43964	0.0539	0.65193	0.03855
	660.593																																										660.605	0.44354	0.05402	0.68123	0.0357
	662.593																																										662.605	0.43869	0.05375	0.67756	0.04233
	664.593																																										664.605	0.43891	0.05413	0.65904	0.03702
	666.593																																										666.605	0.43742	0.05222	0.66007	0.03797
	668.593																																										668.605	0.43429	0.05293	0.65219	0.03452
	670.593																																										670.615	0.43468	0.05243	0.6671	0.03089
	672.593																																										672.605	0.43116	0.05262	0.68469	0.03686
	674.593																																										674.605	0.43545	0.05109	0.64467	0.03176
	676.593																																										676.629	0.42838	0.05054	0.66663	0.03118
	678.593																																										678.61	0.4278	0.05056	0.64464	0.03527
	680.594																																										680.605	0.42585	0.05028	0.61948	0.03711
	682.593																																										682.605	0.42716	0.05104	0.66678	0.03687
	684.694																																										684.605	0.42484	0.05087	0.62929	0.03785
	686.615																																										686.605	0.41957	0.04972	0.63341	0.04242
	688.674																																										688.617	0.42076	0.05169	0.64401	0.03938
	690.645																																										690.709	0.41512	0.05012	0.6254	0.0399
	692.593																																										692.709	0.41489	0.04916	0.6356	0.03923
	694.593																																										694.605	0.41706	0.05008	0.63341	0.04115
	696.595																																										696.726	0.41536	0.0495	0.61257	0.03466
	698.69																																										698.605	0.41201	0.04837	0.6331	0.03267
	700.593																																										700.605	0.4093	0.04921	0.60782	0.03061
	702.593																																										702.605	0.40825	0.04893	0.62363	0.03656
	704.593																																										704.707	0.40458	0.049	0.62563	0.03487
	706.592																																										706.605	0.40547	0.04812	0.60709	0.03883
	708.594																																										708.712	0.40216	0.04624	0.59724	0.03557
	710.593																																										710.605	0.40483	0.04931	0.63642	0.03913
	712.593																																										712.714	0.40401	0.04797	0.63582	0.03873
	714.681																																										714.605	0.40185	0.04838	0.60332	0.0388
	716.594																																										716.605	0.40189	0.04931	0.60767	0.03683
	718.593																																										718.605	0.40003	0.04826	0.64734	0.04108
	720.593																																										720.605	0.39749	0.04762	0.60378	0.04294
																																											722.609	0.40023	0.0489	0.60661	0.03598
																																											724.605	0.39546	0.04924	0.61683	0.03731
																																											726.605	0.39208	0.04693	0.5857	0.03453
																																											728.605	0.38929	0.04627	0.58551	0.04148
																																											730.605	0.39096	0.04644	0.60403	0.03559
																																											732.605	0.38779	0.0462	0.58049	0.03852
																																											734.605	0.38666	0.04594	0.58532	0.03821
																																											736.605	0.38652	0.04582	0.55076	0.0414
																																											738.605	0.38347	0.04672	0.58078	0.04721
																																											740.612	0.38075	0.04398	0.56468	0.04068
																																											742.711	0.38278	0.04543	0.55388	0.03949
																																											744.706	0.3746	0.04472	0.5662	0.03586
																																											746.617	0.38301	0.04555	0.5505	0.0358
																																											748.605	0.37504	0.04586	0.56467	0.03682
																																											750.706	0.37954	0.04493	0.57601	0.03428
																																											752.605	0.3753	0.04573	0.56896	0.04276
																																											754.605	0.37159	0.04599	0.57153	0.03709
																																											756.708	0.37204	0.04615	0.55304	0.0379
																																											758.707	0.3712	0.04455	0.54665	0.0419
																																											760.605	0.37089	0.04431	0.58445	0.04102
																																											762.71	0.36452	0.04407	0.57929	0.03725
																																											764.605	0.37041	0.04393	0.54559	0.04128
																																											766.699	0.36339	0.04401	0.54574	0.04097
																																											768.615	0.36092	0.04376	0.55304	0.04074
																																											770.605	0.36413	0.04358	0.52408	0.04244
																																											772.605	0.35568	0.0438	0.52397	0.04223
																																											774.607	0.35643	0.04365	0.52293	0.03787
																																											776.605	0.35022	0.04243	0.53453	0.03696
																																											778.605	0.35249	0.04332	0.55768	0.04614
																																											780.717	0.35613	0.04407	0.53123	0.04205
																																											782.709	0.35475	0.04432	0.52269	0.04045
																																											784.709	0.35568	0.04298	0.52305	0.03715
																																											786.605	0.35571	0.04187	0.54249	0.03949
																																											788.605	0.35152	0.04267	0.48328	0.04464
																																											790.605	0.344	0.04047	0.51827	0.04493
																																											792.605	0.34624	0.04202	0.50616	0.04213
																																											794.619	0.34154	0.04169	0.51498	0.04196
																																											796.605	0.34299	0.04144	0.51133	0.04878
																																											798.605	0.34594	0.04247	0.47804	0.05493
																																											800.704	0.33804	0.04157	0.53187	0.04768
																																											802.605	0.33945	0.04146	0.52053	0.04834
																																											804.605	0.33751	0.04113	0.5296	0.04513
																																											806.605	0.33685	0.04113	0.51076	0.04635
																																											808.605	0.33618	0.0413	0.51715	0.04286
																																											810.605	0.33438	0.03941	0.51897	0.04772
																																											812.605	0.33914	0.03942	0.48605	0.04962
																																											814.698	0.33149	0.03896	0.48426	0.05242
																																											816.605	0.3276	0.03989	0.49979	0.04531
																																											818.608	0.33283	0.04098	0.50217	0.04808
																																											820.609	0.33102	0.04113	0.50034	0.04732
																																											822.605	0.3263	0.03987	0.50897	0.04544
																																											824.609	0.32977	0.03963	0.48538	0.04769
																																											826.605	0.32973	0.03855	0.48181	0.04549
																																											828.706	0.32523	0.03854	0.47799	0.04307
																																											830.693	0.32955	0.04005	0.49305	0.05006
																																											832.703	0.31692	0.03915	0.49964	0.04407
																																											834.605	0.32374	0.03933	0.50451	0.04655
																																											836.703	0.32053	0.03837	0.46607	0.04357
																																											838.605	0.32413	0.04039	0.48757	0.05072
																																											840.702	0.31882	0.03722	0.48844	0.05155
																																											842.605	0.3168	0.03815	0.50984	0.04421
																																											844.605	0.32212	0.03776	0.46828	0.04677
																																											846.715	0.31661	0.0387	0.46641	0.05309
																																											848.719	0.31953	0.03884	0.48914	0.04472
																																											850.608	0.31632	0.038	0.47051	0.05059
																																											852.605	0.31465	0.03881	0.47286	0.04083
																																											854.605	0.31678	0.03627	0.47587	0.04385
																																											856.605	0.31507	0.03755	0.46433	0.05362
																																											858.605	0.31251	0.03743	0.48364	0.04813
																																											860.721	0.31052	0.03715	0.44448	0.0486
																																											862.605	0.31561	0.03667	0.44016	0.04861
																																											864.605	0.31393	0.03773	0.51184	0.05144
																																											866.606	0.30523	0.03737	0.44834	0.04777
																																											868.605	0.30448	0.0361	0.46565	0.04867
																																											870.707	0.30203	0.03777	0.45667	0.04993
																																											872.605	0.3052	0.03782	0.4599	0.05158
																																											874.605	0.2978	0.03596	0.46626	0.04532
																																											876.605	0.30734	0.03669	0.46424	0.04589
																																											878.605	0.3034	0.03668	0.50849	0.05103
																																											880.711	0.30269	0.03734	0.48375	0.0441
																																											882.605	0.30098	0.03646	0.4393	0.05272
																																											884.605	0.30448	0.03763	0.49302	0.04472
																																											886.605	0.30439	0.03763	0.44027	0.04633
																																											888.605	0.29664	0.03685	0.43705	0.04501
																																											890.702	0.30405	0.03653	0.43423	0.05175
																																											892.619	0.29839	0.03599	0.4484	0.04721
																																											894.605	0.29597	0.03613	0.46923	0.04557
																																											896.614	0.29163	0.03519	0.46213	0.04276
																																											898.717	0.29625	0.03718	0.42961	0.05257
																																											900.71	0.34056	0.03743	0.51394	0.0401
																																											902.605	0.75663	0.03291	0.7624	0.03554
																																											904.714	0.8773	0.01981	0.8982	0.03483
																																											906.704	0.91532	0.01653	0.91993	0.02806
																																											908.605	0.93967	0.01636	0.98232	0.03369
																																											910.605	0.95688	0.01565	0.94928	0.03294
																																											912.716	0.9655	0.01403	0.95995	0.02649
																																											914.605	0.9814	0.01332	0.98903	0.02593
																																											916.605	0.98134	0.01119	0.95323	0.02505
																																											918.607	0.98271	0.01268	0.94669	0.0207
																																											920.605	0.9847	0.01025	0.99463	0.02037
																																											922.606	0.99048	0.01163	0.99532	0.03271
																																											924.726	0.99297	0.01234	0.97186	0.02568
																																											926.606	0.9889	0.00899	0.99136	0.02331
																																											928.605	0.98808	0.01139	0.98548	0.01613
																																											930.605	0.9909	0.01009	0.9825	0.02712
																																											932.605	0.99457	0.01219	0.97281	0.02108
																																											934.605	0.99314	0.01162	0.97921	0.01844
																																											936.7	0.98971	0.00876	1.01258	0.02446
																																											938.708	0.99061	0.00805	0.98922	0.0181
																																											940.605	0.9884	0.00949	0.99739	0.02283
																																											942.707	0.99302	0.00745	1.01476	0.02365
																																											944.703	0.99511	0.00822	0.97137	0.01767
																																											946.616	0.99589	0.00878	0.9992	0.02506
																																											948.605	0.9958	0.00858	1.01194	0.02335
																																											950.605	0.98851	0.00766	0.99251	0.03223
																																											952.605	0.99037	0.00744	1.00373	0.0402
																																											954.701	0.98869	0.00926	1.00366	0.01778
																																											956.704	0.99192	0.00845	0.96601	0.02132
																																											958.605	0.99052	0.01045	1.00246	0.02231
																																											960.605	0.98463	0.01007	1.00285	0.0276
																																											962.702	0.98999	0.01108	0.99377	0.02832
																																											964.703	0.9871	0.01069	1.00951	0.03404
																																											966.605	0.99237	0.00902	1.00046	0.01782
																																											968.605	0.9871	0.01145	1.00032	0.02715
																																											970.606	0.98873	0.01055	1.00196	0.03088
																																											972.701	0.98481	0.01174	0.99158	0.02533
																																											974.605	0.9909	0.01166	1.02018	0.03148
																																											976.605	0.98246	0.01233	1.01627	0.0329
																																											978.605	0.98099	0.01251	1.01904	0.02615
																																											980.605	0.98667	0.01351	1.04116	0.04274
																																											982.701	0.98062	0.01258	1.04728	0.03564
																																											984.695	0.98127	0.01527	1.0051	0.02735
																																											986.607	0.98186	0.01518	1.03893	0.03993
																																											988.605	0.97898	0.01483	1.01815	0.03277
																																											990.619	0.98119	0.01553	0.99744	0.03889
																																											992.605	0.97704	0.01604	1.02088	0.03114
																																											994.618	0.9776	0.01643	1.07366	0.04289
																																											996.714	0.98324	0.0168	1.00988	0.03574
																																											998.605	0.9784	0.01735	1.04009	0.05015
																																											1000.61	0.96465	0.0191	1.00787	0.03409
																																											1002.7	0.96872	0.02001	1.02893	0.04594
																																											1004.7	0.97141	0.01823	1.01129	0.03601
																																											1006.7	0.96597	0.01745	1.02421	0.03998
																																											1008.61	0.97364	0.01835	1.04455	0.03756
																																											1010.71	0.97095	0.01954	1.0346	0.04338
																																											1012.61	0.96839	0.02195	1.04309	0.041
																																											1014.72	0.97047	0.01968	1.06049	0.04558
																																											1016.61	0.96974	0.02069	1.0569	0.04815
																																											1018.61	0.9643	0.02109	1.08135	0.05496
																																											1020.61	0.9727	0.01997	1.05425	0.0379
																																											1022.61	0.97139	0.02249	1.05066	0.0486
																																											1024.71	0.97483	0.02313	1.04219	0.04721
																																											1026.72	0.96592	0.02255	1.09093	0.05517
																																											1028.71	0.95879	0.02189	1.05451	0.05675
																																											1030.61	0.95844	0.02302	1.05298	0.05296
																																											1032.61	0.9592	0.02129	1.08395	0.05791
																																											1034.61	0.94012	0.0254	1.05693	0.0568
																																											1036.61	0.94006	0.02532	1.06348	0.062
																																											1038.61	0.93634	0.02562	1.08453	0.0674
																																											1040.61	0.92805	0.02701	1.04085	0.06158
																																											1042.61	0.92489	0.02599	1.04056	0.05982
																																											1044.7	0.9259	0.02738	1.03547	0.06361
																																											1046.61	0.91886	0.02942	1.08447	0.05204
																																											1048.72	0.91353	0.02943	1.05416	0.05261
																																											1050.61	0.91267	0.03121	1.05179	0.05988
																																											1052.61	0.90289	0.02966	1.03207	0.06336
																																											1054.61	0.90124	0.031	1.05124	0.06453
																																											1056.61	0.89804	0.03208	1.06295	0.06412
																																											1058.7	0.89171	0.0319	1.05031	0.06461
																																											1060.61	0.8934	0.03357	1.05579	0.06245
																																											1062.61	0.88052	0.0348	1.03411	0.05052
																																											1064.61	0.88335	0.03289	1.02022	0.0621
																																											1066.61	0.88344	0.03272	1.04171	0.06708
																																											1068.62	0.87613	0.03458	1.02232	0.05249
																																											1070.61	0.87747	0.03407	1.04947	0.06714
																																											1072.61	0.86771	0.03621	1.04134	0.06399
																																											1074.61	0.87137	0.03572	1.03486	0.06277
																																											1076.61	0.87076	0.03476	1.01023	0.05877
																																											1078.61	0.86351	0.03615	1.0416	0.06236
																																											1080.71	0.86129	0.03686	1.03881	0.06711
[truncated: 1 more columns]

## Sheet: Fig3
3b trace	time (s)	G13 127-p115		G13 127-LARG		G13 127-Chimera8		3b AUC	G13 127-p115	G13 127-LARG	G13 127-Chimera8
	0.604	0.11743	0.04638	0.17738	0.06052	0.11518	0.04356		150.67	407.783	366.911
	2.606	0.07894	0.04616	0.1049	0.06164	0.08657	0.04158		231.986	497.768	235.513
	4.607	0.07039	0.04697	0.12778	0.06686	0.08611	0.04171		273.527	387.36	210.68
	6.605	0.06847	0.04567	0.12185	0.05751	0.08549	0.04107		346.395	381.597	425.654
	8.605	0.06411	0.04355	0.11849	0.04076	0.07964	0.04039		212.309	470.286	118.526
	10.605	0.05958	0.04239	0.10099	0.05107	0.07973	0.04193		432.636	424.419	371.743
	12.605	0.05905	0.04134	0.10729	0.05814	0.0813	0.03936		464.803	438.106	172.267
	14.605	0.05195	0.04177	0.12483	0.03993	0.07897	0.03894		197.413	491.86	317.36
	16.604	0.05504	0.0408	0.0725	0.05053	0.07127	0.03917		414.413	444.771	450.188
	18.604	0.045	0.04058	0.08778	0.06168	0.0713	0.03876		378.798	416.213
	20.605	0.04285	0.03925	0.11481	0.05481	0.07209	0.03782		283.434	505.505
	22.605	0.04422	0.04075	0.13793	0.05088	0.06493	0.03878		417.149	511.61
	24.605	0.04464	0.03942	0.11893	0.06401	0.06244	0.03706		473.605
	26.605	0.03667	0.04	0.09375	0.05602	0.05929	0.03372		304.698
	28.605	0.03685	0.03729	0.12015	0.03813	0.05705	0.03367		383.922
	30.611	0.0393	0.03858	0.12754	0.05015	0.05655	0.03445
	32.605	0.03467	0.03615	0.08984	0.04429	0.05605	0.03413
	34.605	0.04133	0.03731	0.09819	0.06369	0.05025	0.03452
	36.605	0.03316	0.03634	0.11544	0.05539	0.05358	0.03117
	38.605	0.03297	0.03604	0.0921	0.06153	0.05276	0.03143
	40.605	0.02946	0.03366	0.09394	0.06508	0.05125	0.03111
	42.605	0.02812	0.03429	0.11943	0.0545	0.04686	0.03078
	44.605	0.02982	0.03327	0.10265	0.04955	0.05045	0.03147
	46.605	0.02811	0.03191	0.07359	0.04266	0.04169	0.02899
	48.605	0.02817	0.03242	0.07671	0.05026	0.04372	0.02904
	50.605	0.02722	0.03211	0.10949	0.0353	0.0427	0.02931
	52.605	0.0282	0.03061	0.04569	0.04406	0.0453	0.02772
	54.605	0.03185	0.03001	0.06809	0.04337	0.04301	0.02679
	56.605	0.02754	0.03085	0.07841	0.03482	0.04329	0.02854
	58.605	0.02585	0.03196	0.08768	0.0431	0.04237	0.02806
	60.605	0.02919	0.02881	0.05672	0.04294	0.03683	0.02488
	62.605	0.02262	0.03033	0.04483	0.03099	0.03915	0.02708
	64.605	0.02605	0.02739	0.08889	0.02654	0.04048	0.0269
	66.605	0.02365	0.02819	0.04205	0.04508	0.03407	0.0263
	68.605	0.02202	0.02611	0.04744	0.05747	0.0325	0.0259
	70.605	0.02155	0.02664	0.03881	0.02835	0.03458	0.02499
	72.605	0.01869	0.02659	0.0648	0.03627	0.03102	0.02377
	74.609	0.02291	0.02619	0.04401	0.0322	0.03411	0.02481
	76.607	0.02435	0.02433	0.05596	0.0315	0.02631	0.02444
	78.605	0.0213	0.02503	0.05693	0.02637	0.0287	0.02406
	80.605	0.01943	0.02172	0.02898	0.02565	0.02711	0.02159
	82.605	0.01835	0.02228	0.04575	0.02923	0.03014	0.02165
	84.605	0.02082	0.02416	0.07534	0.01969	0.0273	0.02197
	86.605	0.01936	0.02392	0.04962	0.03168	0.02126	0.02205
	88.605	0.01982	0.02091	0.02776	0.0344	0.02741	0.02314
	90.605	0.02013	0.02309	0.05746	0.02747	0.02983	0.02034
	92.605	0.01429	0.02203	0.03057	0.02945	0.02414	0.01989
	94.605	0.01432	0.02147	0.03105	0.02506	0.02287	0.02003
	96.605	0.0174	0.02098	0.03751	0.01325	0.0255	0.02045
	98.605	0.01377	0.02011	0.03646	0.03044	0.02159	0.01681
	100.606	0.00922	0.01627	0.03864	0.0362	0.01721	0.01829
	102.607	0.0141	0.01981	0.04541	0.03686	0.02031	0.01719
	104.606	0.01529	0.02005	0.04453	0.02716	0.02181	0.01758
	106.605	0.01059	0.01627	0.0412	0.00973	0.01773	0.01442
	108.605	0.01008	0.01717	0.03621	0.02511	0.02129	0.0165
	110.605	0.01127	0.01751	0.03854	0.01318	0.0175	0.01708
	112.605	0.01275	0.01611	0.0558	0.02478	0.01479	0.01456
	114.605	0.01538	0.01724	0.03838	0.01377	0.01881	0.01605
	116.605	0.00782	0.01592	0.03064	0.01607	0.01831	0.01471
	118.606	0.00823	0.01313	0.06022	0.02273	0.01497	0.01658
	120.605	0.01049	0.01437	0.04082	0.02127	0.02007	0.01205
	122.605	0.01217	0.01487	0.06035	0.0262	0.01668	0.01513
	124.605	0.00616	0.01107	0.0467	0.01475	0.01437	0.01251
	126.609	0.01348	0.01347	0.02879	0.02358	0.01607	0.01149
	128.61	0.0144	0.01238	0.07532	0.02605	0.01272	0.01038
	130.606	0.01167	0.01263	0.04272	0.02486	0.01195	0.0105
	132.605	0.0098	0.01285	0.03675	0.01782	0.01141	0.01114
	134.605	0.00669	0.01131	0.02109	0.01379	0.01735	0.01006
	136.605	0.00692	0.01049	0.07346	0.02793	0.0066	0.00872
	138.605	0.00682	0.00894	0.02088	0.01201	0.00972	0.00798
	140.605	0.00896	0.00853	0.03539	0.01453	0.0148	0.00948
	142.605	0.00925	0.00777	0.0253	0.01475	0.00499	0.00844
	144.606	0.00952	0.00924	0.01828	0.00941	0.00672	0.00734
	146.605	0.00289	0.00878	0.03225	0.01551	0.01141	0.00918
	148.605	0.00774	0.00985	0.04295	0.01804	0.00136	0.00751
	150.605	0.01087	0.00727	0.02212	0.01513	0.00838	0.00656
	152.605	0.01088	0.00913	0.00225	0.01257	0.00807	0.00612
	154.606	0.00884	0.00769	0.00388	0.00934	0.00763	0.00772
	156.605	0.00922	0.0091	0.02029	0.01785	0.00614	0.00563
	158.606	0.0051	0.00849	0.01346	0.00943	0.00242	0.00561
	160.606	0.00352	0.00633	-0.01303	0.02387	0.00263	0.00535
	162.605	0.000843865	0.00599	0.01172	0.01641	0.00409	0.00584
	164.606	0.00293	0.00635	0.0004751	0.00939	0.00551	0.00464
	166.606	-0.00217	0.004	0.01358	0.00896	0.00348	0.00532
	168.606	-0.00114	0.00531	0.04251	0.01361	0.000186868	0.00415
	170.606	0.00277	0.00605	0.00966	0.01326	-0.00159	0.00292
	172.607	-0.00112	0.0054	-0.0037	0.01787	0.00467	0.00153
	174.605	0.00168	0.00346	0.0164	0.01709	-0.000126062	0.00231
	176.605	-0.000366877	0.00332	0.01762	0.0167	0.00473	0.00396
	178.606	0.00291	0.00393	0.00616	0.00722	-8.42269e-05	1.70754e-05
	180.606	0.05948	0.01597	0.07761	0.02609	0.19502	0.03054
	182.606	0.53959	0.05098	0.42696	0.07004	0.80607	0.05889
	184.606	0.75863	0.03732	0.69301	0.06574	0.93427	0.04678
	186.606	0.84559	0.03224	0.79741	0.03928	0.96877	0.03535
	188.606	0.89186	0.03017	0.88618	0.03937	0.98335	0.02737
	190.606	0.91903	0.02808	0.90714	0.02842	0.98478	0.02279
	192.606	0.93455	0.02544	0.92883	0.02411	0.98147	0.01998
	194.631	0.94833	0.02307	0.94405	0.02005	0.98144	0.018
	196.606	0.95772	0.02104	0.91216	0.02768	0.97601	0.01573
	198.614	0.97084	0.02	0.9631	0.0174	0.9899	0.01811
	200.606	0.97757	0.01761	0.96595	0.02605	0.98355	0.01774
	202.605	0.97703	0.01525	0.95651	0.02865	0.98262	0.01674
	204.606	0.9855	0.01531	0.97857	0.02891	0.9849	0.01585
	206.606	0.9932	0.01371	0.95686	0.04175	0.98774	0.01676
	208.607	0.98824	0.01203	0.99498	0.03121	0.98348	0.01571
	210.605	0.99021	0.01085	0.98549	0.02794	0.98875	0.01572
	212.605	0.98879	0.00949	0.97709	0.02393	0.99049	0.01376
	214.606	0.99494	0.00891	0.9519	0.02273	0.99287	0.01353
	216.606	0.99633	0.00865	0.98416	0.02076	0.99584	0.01526
	218.606	1.00031	0.00892	0.97417	0.01823	0.99324	0.0136
	220.606	0.99633	0.00809	1.03319	0.01859	0.99038	0.01251
	222.606	0.99616	0.00803	0.99265	0.02649	0.99694	0.0119
	224.631	0.99577	0.00735	1.00347	0.01685	1	0.01102
	226.61	0.99653	0.0082	0.98487	0.02702	0.9976	0.00994
	228.606	0.99773	0.0072	0.97278	0.01682	1.00431	0.01252
	230.606	0.99853	0.0079	1.0224	0.02287	0.99854	0.01098
	232.606	0.99499	0.00681	0.98418	0.01916	1.00173	0.01332
	234.606	0.99683	0.00682	1.00834	0.02291	1.00296	0.01401
	236.606	0.99123	0.00706	0.99879	0.02785	0.9986	0.01317
	238.605	0.99262	0.00581	0.94789	0.02039	0.98907	0.01284
	240.605	0.993	0.00572	0.96446	0.02296	0.98928	0.01464
	242.606	0.99134	0.00674	0.97269	0.02156	0.98865	0.01309
	244.605	0.98825	0.00746	1.00373	0.01656	0.98603	0.0138
	246.605	0.98864	0.00728	0.99448	0.01483	0.98553	0.01383
	248.605	0.98876	0.00744	1.00887	0.01614	0.98868	0.01658
	250.604	0.99088	0.00729	0.99628	0.02005	0.9815	0.0152
	252.613	0.98936	0.00641	0.98441	0.02624	0.98033	0.01624
	254.605	0.99385	0.00757	0.98784	0.01558	0.98134	0.01534
	256.605	0.98523	0.0067	1.00115	0.01406	0.98306	0.0166
	258.605	0.99135	0.00621	0.99803	0.01963	0.97746	0.01622
	260.605	0.98615	0.00757	0.99451	0.02293	0.98264	0.01768
	262.605	0.98582	0.00979	1.00643	0.02049	0.98159	0.01898
	264.604	0.98753	0.00903	0.98634	0.0279	0.98375	0.01853
	266.604	0.9828	0.00958	0.96751	0.01702	0.98083	0.01725
	268.605	0.98762	0.00977	0.98065	0.01307	0.9816	0.01843
	270.605	0.9825	0.01045	0.96383	0.01699	0.97995	0.01951
	272.605	0.98027	0.00897	0.9676	0.0222	0.97708	0.01809
	274.604	0.97899	0.00986	0.97175	0.01904	0.9761	0.02074
	276.605	0.98569	0.00965	0.9846	0.03236	0.97799	0.01994
	278.605	0.98127	0.00909	0.97539	0.02624	0.9752	0.02087
	280.605	0.98612	0.01133	0.9855	0.02346	0.98413	0.01972
	282.605	0.98136	0.01096	0.95307	0.02596	0.97752	0.02247
	284.605	0.97918	0.01026	0.958	0.02145	0.97458	0.02136
	286.605	0.97205	0.01233	0.96386	0.02039	0.97668	0.01953
	288.605	0.98071	0.01311	0.96877	0.02144	0.9782	0.02177
	290.604	0.98312	0.01285	0.977	0.02869	0.97335	0.02126
	292.604	0.97963	0.01209	0.96712	0.02905	0.97696	0.02189
	294.605	0.97892	0.01263	0.99945	0.02944	0.98038	0.02102
	296.609	0.97933	0.01584	0.97253	0.03283	0.98145	0.02218
	298.606	0.97289	0.01459	1.00713	0.0388	0.97975	0.02349
	300.605	0.97464	0.01604	0.99267	0.03036	0.98383	0.02331
	302.605	0.97964	0.01556	0.96618	0.02518	0.99061	0.02109
	304.605	0.97749	0.01577	1.00074	0.02632	0.98749	0.0197
	306.605	0.97283	0.01767	0.99323	0.02567	0.98137	0.01918
	308.605	0.96351	0.01902	0.99132	0.02958	0.97968	0.01998
	310.605	0.95855	0.01939	0.97943	0.03062	0.97638	0.01944
	312.708	0.95123	0.02059	0.98512	0.02931	0.97156	0.02071
	314.605	0.9547	0.02023	0.9801	0.03355	0.95764	0.02419
	316.612	0.94632	0.02132	1.02648	0.04044	0.95767	0.02261
	318.604	0.93955	0.02236	0.97283	0.0319	0.95048	0.02477
	320.609	0.9323	0.02411	0.98178	0.03251	0.93804	0.02712
	322.605	0.93026	0.02396	0.99421	0.02549	0.93955	0.0297
	324.605	0.92116	0.02551	0.99756	0.03751	0.92721	0.03345
	326.605	0.91411	0.02552	0.96226	0.04118	0.92558	0.03127
	328.605	0.91235	0.0263	0.97534	0.03407	0.91904	0.0306
	330.605	0.90291	0.02795	1.00758	0.03641	0.91523	0.03454
	332.605	0.907	0.03027	0.97984	0.0363	0.91033	0.03416
	334.605	0.90374	0.02877	0.95457	0.04073	0.90503	0.04036
	336.605	0.90031	0.02942	0.98261	0.04348	0.90728	0.04038
	338.605	0.89217	0.02981	1.01092	0.04134	0.90061	0.04123
	340.605	0.88632	0.03042	0.95987	0.0397	0.89453	0.04084
	342.604	0.88697	0.02992	0.99064	0.04252	0.8909	0.04361
	344.604	0.88324	0.03322	0.96928	0.04072	0.88335	0.04612
	346.605	0.88413	0.03267	0.97681	0.03263	0.88487	0.04453
	348.608	0.87518	0.03348	0.96456	0.04064	0.88708	0.0453
	350.613	0.87671	0.03268	0.96411	0.04326	0.87876	0.04969
	352.605	0.87125	0.03504	0.97208	0.04545	0.87923	0.04989
	354.605	0.86605	0.03578	0.96512	0.03962	0.87033	0.05116
	356.605	0.86915	0.0355	0.97672	0.04122	0.8731	0.05147
	358.605	0.86789	0.03592	0.96354	0.03899	0.87262	0.05076
	360.605	0.86303	0.0377	0.97501	0.04007	0.86633	0.05218
	362.605	0.85654	0.03692	0.98523	0.04067	0.86103	0.0547
	364.605	0.84933	0.03859	0.98758	0.04798	0.8591	0.05657
	366.605	0.85493	0.03657	0.95656	0.03426	0.85125	0.05792
	368.604	0.84768	0.03906	0.98886	0.04722	0.85299	0.0587
	370.605	0.84633	0.03794	0.9809	0.04445	0.84847	0.06041
	372.605	0.84724	0.03824	0.96938	0.04545	0.84491	0.06085
	374.605	0.83621	0.04043	0.97344	0.04042	0.84285	0.06089
	376.606	0.83681	0.04237	0.94607	0.04322	0.83556	0.06316
	378.605	0.82878	0.0409	0.96879	0.04299	0.83769	0.06545
	380.605	0.83469	0.0414	0.97135	0.03885	0.83442	0.06456
	382.605	0.82661	0.04318	0.97061	0.04972	0.82766	0.06802
	384.605	0.83032	0.04181	0.96608	0.03621	0.83013	0.066
	386.605	0.81451	0.04197	0.97518	0.03355	0.81962	0.07085
	388.605	0.82036	0.04245	0.98994	0.04654	0.82199	0.06929
	390.605	0.81643	0.04367	0.97661	0.04038	0.81674	0.07239
	392.604	0.81282	0.04227	0.94575	0.03949	0.81039	0.07045
	394.604	0.80919	0.04406	0.98578	0.04047	0.80911	0.0723
	396.606	0.80893	0.04405	0.97059	0.04234	0.80237	0.07122
	398.604	0.80837	0.04462	0.9533	0.03483	0.79747	0.07477
	400.605	0.79837	0.0457	0.96483	0.04387	0.79608	0.07311
	402.608	0.79943	0.04501	0.96806	0.03916	0.78952	0.07661
	404.605	0.79498	0.04613	0.96282	0.04225	0.78533	0.07728
	406.605	0.79131	0.04493	0.97822	0.04191	0.77962	0.07743
	408.605	0.78611	0.0464	0.92991	0.03928	0.78411	0.07843
	410.605	0.78158	0.04741	0.98996	0.04374	0.78057	0.07902
	412.605	0.77874	0.04817	0.96448	0.03837	0.7756	0.07923
	414.605	0.77946	0.04791	0.96182	0.0373	0.76721	0.0794
	416.717	0.77332	0.04918	0.92974	0.03582	0.76829	0.08131
	418.605	0.77097	0.04911	0.98261	0.03735	0.76471	0.08119
	420.613	0.76704	0.04842	0.96429	0.04004	0.75594	0.08305
	422.605	0.76352	0.05085	0.95905	0.0473	0.75203	0.08472
	424.605	0.76176	0.05087	0.95034	0.03077	0.75032	0.08277
	426.605	0.75968	0.05131	0.9599	0.03404	0.75224	0.08341
	428.605	0.75335	0.04915	0.95086	0.0355	0.74603	0.08416
	430.605	0.74949	0.0507	0.95113	0.04278	0.73871	0.08499
	432.604	0.74816	0.05092	0.98737	0.04903	0.73152	0.08738
	434.605	0.74631	0.05137	0.95193	0.04857	0.73678	0.08734
	436.604	0.73821	0.05191	0.96832	0.04333	0.73165	0.08968
	438.605	0.73387	0.051	0.97904	0.03643	0.72347	0.091
	440.605	0.73622	0.05433	0.94301	0.04125	0.7195	0.09061
	442.605	0.73637	0.05196	0.96231	0.04539	0.71598	0.08943
	444.605	0.73426	0.05308	0.92945	0.03566	0.71261	0.09226
	446.609	0.72813	0.05137	0.90831	0.04107	0.71225	0.09157
	448.613	0.72671	0.05214	0.97943	0.04114	0.71238	0.09221
	450.605	0.72017	0.05402	0.95858	0.04037	0.70493	0.0921
	452.605	0.7216	0.05362	0.93613	0.03592	0.70132	0.0906
	454.605	0.70982	0.05384	0.95307	0.03978	0.6947	0.09095
	456.607	0.71243	0.05305	0.91777	0.04371	0.6942	0.0912
	458.605	0.70937	0.05381	0.96636	0.04669	0.68502	0.0943
	460.715	0.70212	0.05391	0.92158	0.04455	0.68884	0.09385
	462.605	0.69979	0.05533	0.95204	0.0463	0.68372	0.09237
	464.605	0.7033	0.05539	0.92706	0.04006	0.68429	0.09067
	466.605	0.69928	0.05558	0.93686	0.0451	0.67601	0.09255
	468.605	0.69363	0.05466	0.94625	0.04222	0.67449	0.09614
	470.605	0.69323	0.05615	0.94777	0.0399	0.66871	0.09596
	472.605	0.68776	0.05666	0.95702	0.04393	0.66601	0.09397
	474.607	0.68426	0.05599	0.93723	0.0367	0.66113	0.09448
	476.605	0.68312	0.05601	0.93117	0.03305	0.65375	0.09509
	478.605	0.67374	0.05606	0.90742	0.03421	0.65601	0.0931
	480.605	0.67811	0.05565	0.91419	0.03848	0.65006	0.0942
	482.605	0.6661	0.05719	0.94851	0.04078	0.64895	0.09486
	484.605	0.66934	0.05703	0.92931	0.0339	0.64242	0.0952
	486.605	0.66376	0.05723	0.91908	0.03411	0.63949	0.09261
	488.605	0.66485	0.05726	0.92131	0.02752	0.63372	0.09541
	490.605	0.65783	0.05678	0.92104	0.03526	0.63395	0.09394
	492.714	0.65136	0.05865	0.91676	0.0362	0.63227	0.09562
	494.606	0.65478	0.05811	0.90187	0.03247	0.62725	0.09212
	496.712	0.65176	0.05895	0.90092	0.03961	0.62118	0.09377
	498.604	0.64803	0.05778	0.90335	0.03476	0.62154	0.09323
	500.607	0.64539	0.05813	0.90399	0.03553	0.61694	0.09454
	502.605	0.64051	0.05735	0.90715	0.02884	0.61679	0.09273
	504.605	0.63704	0.05882	0.88076	0.03229	0.61686	0.09306
	506.605	0.63062	0.05778	0.88841	0.0306	0.60931	0.09231
	508.605	0.63165	0.05836	0.89387	0.0366	0.60703	0.09358
	510.605	0.63142	0.05876	0.88121	0.03254	0.59513	0.09398
	512.605	0.6228	0.05813	0.88754	0.0343	0.59263	0.09464
	514.711	0.62303	0.05863	0.86611	0.03215	0.59322	0.09299
	516.605	0.61714	0.05674	0.89538	0.03085	0.58819	0.09259
	518.708	0.61604	0.05953	0.86411	0.03676	0.58089	0.0922
	520.606	0.6117	0.05824	0.88003	0.03031	0.58086	0.09323
	522.704	0.61192	0.05952	0.84697	0.03761	0.57511	0.09455
	524.606	0.61089	0.0575	0.89145	0.03303	0.57686	0.09084
	526.605	0.60578	0.05956	0.85411	0.02939	0.57194	0.09106
	528.605	0.60355	0.05976	0.86416	0.03809	0.56448	0.09254
	530.605	0.59834	0.0594	0.87434	0.03218	0.56344	0.09324
	532.605	0.59182	0.05893	0.85508	0.03618	0.56595	0.09194
	534.605	0.58868	0.05948	0.86248	0.03683	0.55761	0.09272
	536.605	0.58768	0.05975	0.88384	0.03815	0.55382	0.09301
	538.605	0.58574	0.05948	0.85151	0.04215	0.55521	0.09204
	540.605	0.58325	0.05884	0.833	0.04017	0.54746	0.09101
	542.605	0.58467	0.05851	0.83992	0.04025	0.54659	0.09068
	544.607	0.57569	0.05984	0.8634	0.04354	0.54677	0.08922
	546.606	0.57379	0.0596	0.83705	0.04188	0.5378	0.09055
	548.704	0.56748	0.05984	0.86633	0.03302	0.53592	0.09264
	550.605	0.56878	0.05901	0.82207	0.0417	0.53812	0.08966
	552.605	0.56222	0.05969	0.85633	0.04049	0.53394	0.08921
	554.605	0.56336	0.05981	0.84494	0.03765	0.52892	0.09159
	556.605	0.55815	0.05875	0.83116	0.03071	0.52588	0.08795
	558.605	0.55479	0.05947	0.82351	0.03664	0.52341	0.08846
	560.605	0.55552	0.05754	0.82118	0.04143	0.51946	0.08819
	562.605	0.55579	0.05933	0.82932	0.0264	0.51783	0.08837
	564.605	0.54948	0.05924	0.81233	0.03552	0.50994	0.08845
	566.605	0.54618	0.06089	0.79935	0.03187	0.50677	0.08842
	568.605	0.54168	0.05939	0.83066	0.03849	0.50629	0.08861
	570.611	0.53898	0.05707	0.81847	0.02281	0.50146	0.08743
	572.616	0.53962	0.05964	0.79393	0.03358	0.49884	0.08868
	574.605	0.53355	0.06	0.80629	0.0329	0.50115	0.08694
	576.605	0.53079	0.05901	0.77894	0.03395	0.49675	0.08687
	578.713	0.53381	0.0596	0.78222	0.02968	0.49158	0.08617
	580.605	0.52383	0.05837	0.79564	0.02854	0.48556	0.08838
	582.605	0.52768	0.05895	0.78853	0.02934	0.48372	0.08765
	584.723	0.52097	0.05666	0.80692	0.03116	0.47937	0.0888
	586.728	0.52176	0.05833	0.79491	0.03031	0.47713	0.08661
	588.702	0.5183	0.05755	0.76462	0.03149	0.47809	0.08728
	590.605	0.50724	0.05701	0.79367	0.02711	0.475	0.08626
	592.605	0.51319	0.05701	0.78237	0.03314	0.46852	0.08706
	594.605	0.50837	0.0569	0.75248	0.03484	0.467	0.08888
	596.607	0.50214	0.05783	0.75145	0.03025	0.46748	0.08613
	598.605	0.50454	0.0582	0.77694	0.03516	0.46435	0.08503
	600.605	0.50384	0.05592	0.75167	0.03021	0.46479	0.08682
	602.605	0.49922	0.05538	0.74847	0.02856	0.45957	0.08675
	604.605	0.49899	0.05764	0.76797	0.02613	0.45754	0.0851
	606.605	0.49541	0.05732	0.73663	0.04004	0.457	0.08383
	608.605	0.49572	0.05699	0.74777	0.03866	0.45281	0.08648
	610.605	0.49101	0.05718	0.74473	0.02964	0.45149	0.0846
	612.605	0.48754	0.05644	0.75172	0.03387	0.452	0.0868
	614.605	0.48662	0.05787	0.74934	0.03544	0.44832	0.08491
	616.605	0.48123	0.05768	0.73223	0.03965	0.44577	0.08655
	618.725	0.47909	0.05692	0.72731	0.03149	0.44201	0.08435
	620.716	0.47882	0.0563	0.74307	0.03071	0.44063	0.08458
	622.605	0.47456	0.0553	0.73222	0.03173	0.43579	0.08583
	624.61	0.47063	0.05534	0.71373	0.03347	0.43263	0.08476
	626.605	0.47052	0.05697	0.71291	0.03453	0.42933	0.08474
	628.605	0.46775	0.05583	0.70653	0.03773	0.42886	0.08588
	630.605	0.46604	0.05582	0.70664	0.02648	0.42854	0.08538
	632.605	0.46483	0.05506	0.68994	0.03632	0.42702	0.08356
	634.605	0.46285	0.05686	0.70903	0.03393	0.42558	0.08382
	636.605	0.46402	0.05616	0.72044	0.03222	0.41866	0.08485
	638.716	0.46114	0.05511	0.71512	0.03306	0.41892	0.08417
	640.605	0.45894	0.05586	0.71545	0.03181	0.41613	0.08443
	642.605	0.45585	0.05621	0.73992	0.04065	0.41538	0.08608
	644.605	0.45655	0.0556	0.68974	0.03511	0.41217	0.08401
	646.605	0.45197	0.05475	0.68948	0.03713	0.40866	0.08559
	648.715	0.45565	0.05513	0.67205	0.03768	0.41095	0.08467
	650.711	0.45268	0.05659	0.69904	0.03056	0.40918	0.08264
	652.716	0.45013	0.05504	0.68804	0.03377	0.40376	0.08351
	654.605	0.4469	0.05356	0.69592	0.03222	0.39849	0.08636
	656.717	0.44216	0.05274	0.67993	0.04015	0.40143	0.08372
	658.605	0.43964	0.0539	0.65193	0.03855	0.40327	0.08425
	660.605	0.44354	0.05402	0.68123	0.0357	0.40087	0.08447
	662.605	0.43869	0.05375	0.67756	0.04233	0.39706	0.08566
	664.605	0.43891	0.05413	0.65904	0.03702	0.39533	0.08322
	666.605	0.43742	0.05222	0.66007	0.03797	0.39803	0.08262
	668.605	0.43429	0.05293	0.65219	0.03452	0.39494	0.08501
	670.615	0.43468	0.05243	0.6671	0.03089	0.39069	0.08461
	672.605	0.43116	0.05262	0.68469	0.03686	0.39343	0.08344
	674.605	0.43545	0.05109	0.64467	0.03176	0.38685	0.08396
	676.629	0.42838	0.05054	0.66663	0.03118	0.38642	0.08372
	678.61	0.4278	0.05056	0.64464	0.03527	0.38333	0.08304
	680.605	0.42585	0.05028	0.61948	0.03711	0.38648	0.08399
	682.605	0.42716	0.05104	0.66678	0.03687	0.39052	0.08147
	684.605	0.42484	0.05087	0.62929	0.03785	0.38115	0.08246
	686.605	0.41957	0.04972	0.63341	0.04242	0.38329	0.08246
	688.617	0.42076	0.05169	0.64401	0.03938	0.3811	0.08024
	690.709	0.41512	0.05012	0.6254	0.0399	0.37769	0.08162
	692.709	0.41489	0.04916	0.6356	0.03923	0.37533	0.08067
	694.605	0.41706	0.05008	0.63341	0.04115	0.37439	0.07976
	696.726	0.41536	0.0495	0.61257	0.03466	0.37205	0.08116
	698.605	0.41201	0.04837	0.6331	0.03267	0.37626	0.08033
	700.605	0.4093	0.04921	0.60782	0.03061	0.37669	0.07867
	702.605	0.40825	0.04893	0.62363	0.03656	0.36941	0.08062
	704.707	0.40458	0.049	0.62563	0.03487	0.3712	0.08046
	706.605	0.40547	0.04812	0.60709	0.03883	0.36566	0.08058
	708.712	0.40216	0.04624	0.59724	0.03557	0.36928	0.0796
	710.605	0.40483	0.04931	0.63642	0.03913	0.3649	0.07998
	712.714	0.40401	0.04797	0.63582	0.03873	0.3658	0.08008
	714.605	0.40185	0.04838	0.60332	0.0388	0.35779	0.07992
	716.605	0.40189	0.04931	0.60767	0.03683	0.35693	0.07971
	718.605	0.40003	0.04826	0.64734	0.04108	0.36139	0.07973
	720.605	0.39749	0.04762	0.60378	0.04294	0.36066	0.07912
	722.609	0.40023	0.0489	0.60661	0.03598	0.35753	0.08022
	724.605	0.39546	0.04924	0.61683	0.03731	0.35504	0.08056
	726.605	0.39208	0.04693	0.5857	0.03453	0.35867	0.08007
	728.605	0.38929	0.04627	0.58551	0.04148	0.3548	0.08231
	730.605	0.39096	0.04644	0.60403	0.03559	0.35774	0.0792
	732.605	0.38779	0.0462	0.58049	0.03852	0.35894	0.07891
	734.605	0.38666	0.04594	0.58532	0.03821	0.34806	0.08003
	736.605	0.38652	0.04582	0.55076	0.0414	0.3494	0.07874
	738.605	0.38347	0.04672	0.58078	0.04721	0.34829	0.07909
	740.612	0.38075	0.04398	0.56468	0.04068	0.35102	0.07771
	742.711	0.38278	0.04543	0.55388	0.03949	0.3462	0.07971
	744.706	0.3746	0.04472	0.5662	0.03586	0.34469	0.07972
	746.617	0.38301	0.04555	0.5505	0.0358	0.3469	0.07869
	748.605	0.37504	0.04586	0.56467	0.03682	0.34458	0.0799
	750.706	0.37954	0.04493	0.57601	0.03428	0.34445	0.07952
	752.605	0.3753	0.04573	0.56896	0.04276	0.34398	0.07895
	754.605	0.37159	0.04599	0.57153	0.03709	0.34083	0.07805
	756.708	0.37204	0.04615	0.55304	0.0379	0.34438	0.0775
	758.707	0.3712	0.04455	0.54665	0.0419	0.34367	0.07715
	760.605	0.37089	0.04431	0.58445	0.04102	0.33866	0.07781
	762.71	0.36452	0.04407	0.57929	0.03725	0.33759	0.07634
	764.605	0.37041	0.04393	0.54559	0.04128	0.33403	0.07685
	766.699	0.36339	0.04401	0.54574	0.04097	0.3389	0.07681
	768.615	0.36092	0.04376	0.55304	0.04074	0.33645	0.07562
	770.605	0.36413	0.04358	0.52408	0.04244	0.3305	0.07847
	772.605	0.35568	0.0438	0.52397	0.04223	0.33609	0.07771
	774.607	0.35643	0.04365	0.52293	0.03787	0.33657	0.07728
	776.605	0.35022	0.04243	0.53453	0.03696	0.33665	0.07649
	778.605	0.35249	0.04332	0.55768	0.04614	0.33165	0.07635
	780.717	0.35613	0.04407	0.53123	0.04205	0.33143	0.07786
	782.709	0.35475	0.04432	0.52269	0.04045	0.3312	0.07581
	784.709	0.35568	0.04298	0.52305	0.03715	0.32971	0.0762
	786.605	0.35571	0.04187	0.54249	0.03949	0.32694	0.07515
	788.605	0.35152	0.04267	0.48328	0.04464	0.3278	0.07525
	790.605	0.344	0.04047	0.51827	0.04493	0.32423	0.07421
	792.605	0.34624	0.04202	0.50616	0.04213	0.3312	0.0734
	794.619	0.34154	0.04169	0.51498	0.04196	0.3271	0.07548
	796.605	0.34299	0.04144	0.51133	0.04878	0.32446	0.0743
	798.605	0.34594	0.04247	0.47804	0.05493	0.32264	0.07356
	800.704	0.33804	0.04157	0.53187	0.04768	0.32318	0.07451
	802.605	0.33945	0.04146	0.52053	0.04834	0.32435	0.07357
	804.605	0.33751	0.04113	0.5296	0.04513	0.32604	0.07239
	806.605	0.33685	0.04113	0.51076	0.04635	0.32608	0.07155
	808.605	0.33618	0.0413	0.51715	0.04286	0.3255	0.07203
	810.605	0.33438	0.03941	0.51897	0.04772	0.32038	0.07411
	812.605	0.33914	0.03942	0.48605	0.04962	0.32245	0.07187
	814.698	0.33149	0.03896	0.48426	0.05242	0.32382	0.0718
	816.605	0.3276	0.03989	0.49979	0.04531	0.32151	0.07087
	818.608	0.33283	0.04098	0.50217	0.04808	0.32187	0.07228
	820.609	0.33102	0.04113	0.50034	0.04732	0.32128	0.07293
	822.605	0.3263	0.03987	0.50897	0.04544	0.3211	0.07203
	824.609	0.32977	0.03963	0.48538	0.04769	0.32104	0.07236
	826.605	0.32973	0.03855	0.48181	0.04549	0.32078	0.07197
	828.706	0.32523	0.03854	0.47799	0.04307	0.31852	0.07092
	830.693	0.32955	0.04005	0.49305	0.05006	0.31481	0.07272
	832.703	0.31692	0.03915	0.49964	0.04407	0.31485	0.07259
	834.605	0.32374	0.03933	0.50451	0.04655	0.31597	0.07157
	836.703	0.32053	0.03837	0.46607	0.04357	0.3154	0.07057
	838.605	0.32413	0.04039	0.48757	0.05072	0.31431	0.07057
	840.702	0.31882	0.03722	0.48844	0.05155	0.31357	0.07068
	842.605	0.3168	0.03815	0.50984	0.04421	0.31632	0.06831
	844.605	0.32212	0.03776	0.46828	0.04677	0.31138	0.06961
	846.715	0.31661	0.0387	0.46641	0.05309	0.31565	0.06972
	848.719	0.31953	0.03884	0.48914	0.04472	0.31496	0.0695
	850.608	0.31632	0.038	0.47051	0.05059	0.30553	0.06759
	852.605	0.31465	0.03881	0.47286	0.04083	0.30786	0.06854
	854.605	0.31678	0.03627	0.47587	0.04385	0.31282	0.06876
	856.605	0.31507	0.03755	0.46433	0.05362	0.30688	0.06757
	858.605	0.31251	0.03743	0.48364	0.04813	0.30892	0.06904
	860.721	0.31052	0.03715	0.44448	0.0486	0.3076	0.06828
	862.605	0.31561	0.03667	0.44016	0.04861	0.30351	0.06819
	864.605	0.31393	0.03773	0.51184	0.05144	0.30405	0.06843
	866.606	0.30523	0.03737	0.44834	0.04777	0.30409	0.06882
	868.605	0.30448	0.0361	0.46565	0.04867	0.30558	0.06785
	870.707	0.30203	0.03777	0.45667	0.04993	0.30094	0.06695
	872.605	0.3052	0.03782	0.4599	0.05158	0.3013	0.06727
	874.605	0.2978	0.03596	0.46626	0.04532	0.29376	0.06737
	876.605	0.30734	0.03669	0.46424	0.04589	0.29957	0.06609
	878.605	0.3034	0.03668	0.50849	0.05103	0.29544	0.06623
	880.711	0.30269	0.03734	0.48375	0.0441	0.29575	0.06628
	882.605	0.30098	0.03646	0.4393	0.05272	0.30323	0.06607
	884.605	0.30448	0.03763	0.49302	0.04472	0.29869	0.06547
	886.605	0.30439	0.03763	0.44027	0.04633	0.29564	0.0664
	888.605	0.29664	0.03685	0.43705	0.04501	0.29931	0.06437
	890.702	0.30405	0.03653	0.43423	0.05175	0.29738	0.0654
	892.619	0.29839	0.03599	0.4484	0.04721	0.29706	0.06517
	894.605	0.29597	0.03613	0.46923	0.04557	0.29548	0.06377
	896.614	0.29163	0.03519	0.46213	0.04276	0.29429	0.06469
	898.717	0.29625	0.03718	0.42961	0.05257	0.29248	0.06459
	900.71	0.34056	0.03743	0.51394	0.0401	0.46238	0.06855
	902.605	0.75663	0.03291	0.7624	0.03554	0.94273	0.03178
	904.714	0.8773	0.01981	0.8982	0.03483	1.01312	0.01661
	906.704	0.91532	0.01653	0.91993	0.02806	1.02603	0.0092
	908.605	0.93967	0.01636	0.98232	0.03369	1.02508	0.00667
	910.605	0.95688	0.01565	0.94928	0.03294	1.02363	0.00709
	912.716	0.9655	0.01403	0.95995	0.02649	1.02046	0.00562
	914.605	0.9814	0.01332	0.98903	0.02593	1.0184	0.00659
	916.605	0.98134	0.01119	0.95323	0.02505	1.01849	0.00677
	918.607	0.98271	0.01268	0.94669	0.0207	1.01967	0.00755
	920.605	0.9847	0.01025	0.99463	0.02037	1.01755	0.00748
	922.606	0.99048	0.01163	0.99532	0.03271	1.01505	0.00817
	924.726	0.99297	0.01234	0.97186	0.02568	1.01598	0.00698
	926.606	0.9889	0.00899	0.99136	0.02331	1.01366	0.00994
	928.605	0.98808	0.01139	0.98548	0.01613	1.001	0.01174
	930.605	0.9909	0.01009	0.9825	0.02712	1.00152	0.00913
	932.605	0.99457	0.01219	0.97281	0.02108	1.00781	0.01019
	934.605	0.99314	0.01162	0.97921	0.01844	1.00466	0.0097
	936.7	0.98971	0.00876	1.01258	0.02446	1.00678	0.01119
	938.708	0.99061	0.00805	0.98922	0.0181	1.01508	0.00958
	940.605	0.9884	0.00949	0.99739	0.02283	1.00724	0.01208
	942.707	0.99302	0.00745	1.01476	0.02365	1.00811	0.01011
	944.703	0.99511	0.00822	0.97137	0.01767	1.01276	0.00894
	946.616	0.99589	0.00878	0.9992	0.02506	1.00886	0.00923
	948.605	0.9958	0.00858	1.01194	0.02335	1.01185	0.01233
	950.605	0.98851	0.00766	0.99251	0.03223	1.01317	0.01026
	952.605	0.99037	0.00744	1.00373	0.0402	1.01225	0.01008
	954.701	0.98869	0.00926	1.00366	0.01778	1.01377	0.01076
	956.704	0.99192	0.00845	0.96601	0.02132	1.01527	0.01024
	958.605	0.99052	0.01045	1.00246	0.02231	1.01291	0.01258
	960.605	0.98463	0.01007	1.00285	0.0276	1.01155	0.01224
	962.702	0.98999	0.01108	0.99377	0.02832	1.01599	0.01181
	964.703	0.9871	0.01069	1.00951	0.03404	1.01246	0.01115
	966.605	0.99237	0.00902	1.00046	0.01782	1.01769	0.01276
	968.605	0.9871	0.01145	1.00032	0.02715	1.02187	0.01383
	970.606	0.98873	0.01055	1.00196	0.03088	1.02077	0.01359
	972.701	0.98481	0.01174	0.99158	0.02533	1.0212	0.01328
	974.605	0.9909	0.01166	1.02018	0.03148	1.0265	0.01446
	976.605	0.98246	0.01233	1.01627	0.0329	1.03139	0.01581
	978.605	0.98099	0.01251	1.01904	0.02615	1.03347	0.01435
	980.605	0.98667	0.01351	1.04116	0.04274	1.02717	0.01568
	982.701	0.98062	0.01258	1.04728	0.03564	1.03139	0.0158
	984.695	0.98127	0.01527	1.0051	0.02735	1.03348	0.01468
	986.607	0.98186	0.01518	1.03893	0.03993	1.03923	0.01804
	988.605	0.97898	0.01483	1.01815	0.03277	1.03721	0.01799
	990.619	0.98119	0.01553	0.99744	0.03889	1.03741	0.01576
	992.605	0.97704	0.01604	1.02088	0.03114	1.03913	0.01815
	994.618	0.9776	0.01643	1.07366	0.04289	1.04621	0.01903
	996.714	0.98324	0.0168	1.00988	0.03574	1.04617	0.01956
	998.605	0.9784	0.01735	1.04009	0.05015	1.04347	0.0173
	1000.61	0.96465	0.0191	1.00787	0.03409	1.04883	0.01901
	1002.7	0.96872	0.02001	1.02893	0.04594	1.05124	0.01992
	1004.7	0.97141	0.01823	1.01129	0.03601	1.06105	0.0217
	1006.7	0.96597	0.01745	1.02421	0.03998	1.0514	0.02081
	1008.61	0.97364	0.01835	1.04455	0.03756	1.05514	0.02259
	1010.71	0.97095	0.01954	1.0346	0.04338	1.05702	0.02319
	1012.61	0.96839	0.02195	1.04309	0.041	1.06224	0.02369
	1014.72	0.97047	0.01968	1.06049	0.04558	1.06488	0.02277
	1016.61	0.96974	0.02069	1.0569	0.04815	1.0616	0.024
	1018.61	0.9643	0.02109	1.08135	0.05496	1.06213	0.02386
	1020.61	0.9727	0.01997	1.05425	0.0379	1.08043	0.02637
	1022.61	0.97139	0.02249	1.05066	0.0486	1.07024	0.02427
	1024.71	0.97483	0.02313	1.04219	0.04721	1.07433	0.02538
	1026.72	0.96592	0.02255	1.09093	0.05517	1.06648	0.02646
	1028.71	0.95879	0.02189	1.05451	0.05675	1.06424	0.02566
	1030.61	0.95844	0.02302	1.05298	0.05296	1.05889	0.02459
	1032.61	0.9592	0.02129	1.08395	0.05791	1.0481	0.02775
	1034.61	0.94012	0.0254	1.05693	0.0568	1.05312	0.02975
	1036.61	0.94006	0.02532	1.06348	0.062	1.04221	0.03209
	1038.61	0.93634	0.02562	1.08453	0.0674	1.03081	0.03211
	1040.61	0.92805	0.02701	1.04085	0.06158	1.02989	0.03558
	1042.61	0.92489	0.02599	1.04056	0.05982	1.02295	0.0352
	1044.7	0.9259	0.02738	1.03547	0.06361	1.02018	0.0323
	1046.61	0.91886	0.02942	1.08447	0.05204	1.01415	0.03778
	1048.72	0.91353	0.02943	1.05416	0.05261	1.01571	0.0384
	1050.61	0.91267	0.03121	1.05179	0.05988	1.00823	0.03913
	1052.61	0.90289	0.02966	1.03207	0.06336	1.00576	0.04107
	1054.61	0.90124	0.031	1.05124	0.06453	1.00176	0.04063
	1056.61	0.89804	0.03208	1.06295	0.06412	0.99537	0.04294
	1058.7	0.89171	0.0319	1.05031	0.06461	0.9937	0.04295
	1060.61	0.8934	0.03357	1.05579	0.06245	0.98499	0.04196
	1062.61	0.88052	0.0348	1.03411	0.05052	0.98276	0.04632
	1064.61	0.88335	0.03289	1.02022	0.0621	0.98418	0.0447
	1066.61	0.88344	0.03272	1.04171	0.06708	0.97675	0.04588
	1068.62	0.87613	0.03458	1.02232	0.05249	0.9669	0.04857
	1070.61	0.87747	0.03407	1.04947	0.06714	0.9738	0.04853
	1072.61	0.86771	0.03621	1.04134	0.06399	0.96465	0.04962
	1074.61	0.87137	0.03572	1.03486	0.06277	0.96504	0.05197
	1076.61	0.87076	0.03476	1.01023	0.05877	0.95996	0.0526
	1078.61	0.86351	0.03615	1.0416	0.06236	0.95733	0.05251
	1080.71	0.86129	0.03686	1.03881	0.06711	0.92328	0.06161

## Sheet: Fig4
4a traces	time (s)	G13 127-p115		G13 127-p115R			time (s)	G13 127-LARG		G13 127-LARG PR2		4a AUC	G13 127-p115	G13 127-p115R		G13 127-LARG	G13127-LARG PR2	4b traces	time (s)	G13 127-p115		G13 127-p115Rshort			time (s)	G13 127-LARG		G13 127-LARG-Rshort		4b AUC	G13 127-p115	G13 127-p115Rshort		G13 127-LARG	G13 127-LARG Rshort	4c AUC	G13 127-p115	G13 127-LARG	G13 127-Chimera3	G13 127-Chimera4
	0.604	0.11743	0.04638	0.14976	0.03976		0.604	0.17738	0.06052	0.17524	0.05066		150.67	268.372		407.783	345.322		0.604	0.11743	0.04638	0.16726	0.04248		0.604	0.17738	0.06052	0.09259	0.05071		150.67	383.206		407.783	429.623		150.67	407.783	357.594	294.599
	2.606	0.07894	0.04616	0.06354	0.03483		2.606	0.1049	0.06164	0.07922	0.04271		231.986	465.285		497.768	504.654		2.606	0.07894	0.04616	0.09177	0.03781		2.606	0.1049	0.06164	0.04135	0.04926		231.986	453.788		497.768	270.111		231.986	497.768	483.29	291.202
	4.607	0.07039	0.04697	0.05809	0.03101		4.607	0.12778	0.06686	0.0841	0.04221		273.527	252.077		387.36	449.6		4.607	0.07039	0.04697	0.08378	0.03513		4.607	0.12778	0.06686	0.03868	0.04836		273.527	383.469		387.36	401.776		273.527	387.36	522.008	254.84
	6.605	0.06847	0.04567	0.05254	0.03093		6.605	0.12185	0.05751	0.05069	0.04042		346.395	370.48		381.597	473.898		6.605	0.06847	0.04567	0.08262	0.03444		6.605	0.12185	0.05751	0.03739	0.04585		346.395	472.963		381.597	346.323		346.395	381.597	256.03	315.237
	8.605	0.06411	0.04355	0.05041	0.02824		8.605	0.11849	0.04076	0.05425	0.04117		212.309	393.259		470.286	437.98		8.605	0.06411	0.04355	0.0757	0.03288		8.605	0.11849	0.04076	0.03768	0.04259		212.309	564.569		470.286	328.487		212.309	470.286	271.513	314.767
	10.605	0.05958	0.04239	0.04611	0.02786		10.605	0.10099	0.05107	0.04316	0.0405		432.636	357.466		424.419	602.132		10.605	0.05958	0.04239	0.07851	0.0327		10.605	0.10099	0.05107	0.03043	0.04214		432.636	489.744		424.419	511.647		432.636	424.419	164.748	311.944
	12.605	0.05905	0.04134	0.04643	0.02793		12.605	0.10729	0.05814	0.03629	0.03652		464.803	142.639		438.106	465.883		12.605	0.05905	0.04134	0.06893	0.03128		12.605	0.10729	0.05814	0.03427	0.0416		464.803	436.419		438.106	261.059		464.803	438.106	406.756	80.5732
	14.605	0.05195	0.04177	0.04099	0.02598		14.605	0.12483	0.03993	0.06469	0.0324		197.413	247.512		491.86	486.017		14.605	0.05195	0.04177	0.06226	0.03004		14.605	0.12483	0.03993	0.03255	0.04137		197.413	566.836		491.86	502.894		197.413	491.86	666.188	361.32
	16.604	0.05504	0.0408	0.03946	0.02655		16.604	0.0725	0.05053	0.05401	0.04021		414.413	400.134		444.771	397.915		16.604	0.05504	0.0408	0.06249	0.02976		16.604	0.0725	0.05053	0.03047	0.04158		414.413	476.205		444.771	291.685		414.413	444.771	452.142	226.223
	18.604	0.045	0.04058	0.03813	0.02552		18.604	0.08778	0.06168	0.04791	0.036		378.798	410.725		416.213	608.859		18.604	0.045	0.04058	0.06389	0.02865		18.604	0.08778	0.06168	0.02834	0.03922		378.798	316.99		416.213	458.072		378.798	416.213	461.335	293.625
	20.605	0.04285	0.03925	0.03474	0.02398		20.605	0.11481	0.05481	0.03743	0.03248		283.434	464.148		505.505	434.46		20.605	0.04285	0.03925	0.06318	0.02869		20.605	0.11481	0.05481	0.03053	0.03802		283.434	261.778		505.505			283.434	505.505		281.453
	22.605	0.04422	0.04075	0.03288	0.02352		22.605	0.13793	0.05088	0.02724	0.0324		417.149			511.61	363.711		22.605	0.04422	0.04075	0.05432	0.02722		22.605	0.13793	0.05088	0.0308	0.03747		417.149	521.026		511.61			417.149	511.61		256.474
	24.605	0.04464	0.03942	0.02689	0.02225		24.605	0.11893	0.06401	0.03029	0.03035		473.605						24.605	0.04464	0.03942	0.05732	0.02708		24.605	0.11893	0.06401	0.02358	0.03718		473.605						473.605
	26.605	0.03667	0.04	0.02586	0.02061		26.605	0.09375	0.05602	0.00972	0.03359		304.698						26.605	0.03667	0.04	0.05232	0.02616		26.605	0.09375	0.05602	0.02679	0.03663		304.698						304.698
	28.605	0.03685	0.03729	0.02834	0.02058		28.605	0.12015	0.03813	0.02733	0.02929		383.922						28.605	0.03685	0.03729	0.05352	0.02623		28.605	0.12015	0.03813	0.02156	0.03329		383.922						383.922
	30.611	0.0393	0.03858	0.02506	0.0224		30.611	0.12754	0.05015	0.03534	0.03446								30.611	0.0393	0.03858	0.05555	0.02676		30.611	0.12754	0.05015	0.0226	0.03352
	32.605	0.03467	0.03615	0.02654	0.02148		32.605	0.08984	0.04429	0.02434	0.03457								32.605	0.03467	0.03615	0.055	0.02669		32.605	0.08984	0.04429	0.02491	0.03526
	34.605	0.04133	0.03731	0.02968	0.02023		34.605	0.09819	0.06369	0.01569	0.03078								34.605	0.04133	0.03731	0.04709	0.02502		34.605	0.09819	0.06369	0.02679	0.03438
	36.605	0.03316	0.03634	0.02597	0.0184		36.605	0.11544	0.05539	0.02082	0.03035								36.605	0.03316	0.03634	0.04655	0.02376		36.605	0.11544	0.05539	0.02316	0.031
	38.605	0.03297	0.03604	0.01937	0.01897		38.605	0.0921	0.06153	0.03973	0.03297								38.605	0.03297	0.03604	0.04598	0.02372		38.605	0.0921	0.06153	0.01923	0.03209
	40.605	0.02946	0.03366	0.02001	0.01667		40.605	0.09394	0.06508	0.0266	0.02537								40.605	0.02946	0.03366	0.04474	0.02414		40.605	0.09394	0.06508	0.02035	0.02959
	42.605	0.02812	0.03429	0.01745	0.01852		42.605	0.11943	0.0545	0.03077	0.0273								42.605	0.02812	0.03429	0.04208	0.02352		42.605	0.11943	0.0545	0.01883	0.03118
	44.605	0.02982	0.03327	0.02043	0.01684		44.605	0.10265	0.04955	0.01751	0.0268								44.605	0.02982	0.03327	0.04562	0.02493		44.605	0.10265	0.04955	0.02063	0.02908
	46.605	0.02811	0.03191	0.01544	0.01562		46.605	0.07359	0.04266	0.02486	0.02582								46.605	0.02811	0.03191	0.04411	0.02219		46.605	0.07359	0.04266	0.01898	0.02997
	48.605	0.02817	0.03242	0.01874	0.01669		48.605	0.07671	0.05026	0.00526	0.03446								48.605	0.02817	0.03242	0.03849	0.02394		48.605	0.07671	0.05026	0.01451	0.02766
	50.605	0.02722	0.03211	0.01856	0.01735		50.605	0.10949	0.0353	0.0213	0.0271								50.605	0.02722	0.03211	0.03514	0.02174		50.605	0.10949	0.0353	0.0155	0.02871
	52.605	0.0282	0.03061	0.01287	0.016		52.605	0.04569	0.04406	-0.000625028	0.02926								52.605	0.0282	0.03061	0.03916	0.01934		52.605	0.04569	0.04406	0.01897	0.02733
	54.605	0.03185	0.03001	0.01575	0.01542		54.605	0.06809	0.04337	0.02095	0.02889								54.605	0.03185	0.03001	0.04297	0.02108		54.605	0.06809	0.04337	0.012	0.02494
	56.605	0.02754	0.03085	0.01913	0.01548		56.605	0.07841	0.03482	0.02822	0.01615								56.605	0.02754	0.03085	0.03436	0.02134		56.605	0.07841	0.03482	0.01681	0.02538
	58.605	0.02585	0.03196	0.01222	0.01575		58.605	0.08768	0.0431	0.02239	0.01878								58.605	0.02585	0.03196	0.03142	0.02012		58.605	0.08768	0.0431	0.0118	0.02498
	60.605	0.02919	0.02881	0.018	0.01525		60.605	0.05672	0.04294	0.03296	0.02069								60.605	0.02919	0.02881	0.03185	0.01961		60.605	0.05672	0.04294	0.01611	0.02374
	62.605	0.02262	0.03033	0.01352	0.0166		62.605	0.04483	0.03099	0.01503	0.02828								62.605	0.02262	0.03033	0.03601	0.01891		62.605	0.04483	0.03099	0.02183	0.02511
	64.605	0.02605	0.02739	0.01902	0.01556		64.605	0.08889	0.02654	0.00557	0.02596								64.605	0.02605	0.02739	0.03203	0.01988		64.605	0.08889	0.02654	0.0131	0.02385
	66.605	0.02365	0.02819	0.01452	0.01383		66.605	0.04205	0.04508	0.00795	0.02875								66.605	0.02365	0.02819	0.0325	0.01786		66.605	0.04205	0.04508	0.01983	0.02364
	68.605	0.02202	0.02611	0.01423	0.01394		68.605	0.04744	0.05747	0.01474	0.02488								68.605	0.02202	0.02611	0.03032	0.01837		68.605	0.04744	0.05747	0.01183	0.0214
	70.605	0.02155	0.02664	0.01582	0.01431		70.605	0.03881	0.02835	-0.00887	0.02379								70.605	0.02155	0.02664	0.03213	0.01699		70.605	0.03881	0.02835	0.01254	0.02183
	72.605	0.01869	0.02659	0.01452	0.01476		72.605	0.0648	0.03627	0.01181	0.02137								72.605	0.01869	0.02659	0.03241	0.01795		72.605	0.0648	0.03627	0.01191	0.0204
	74.609	0.02291	0.02619	0.01503	0.01322		74.609	0.04401	0.0322	0.03496	0.02225								74.609	0.02291	0.02619	0.03258	0.01675		74.609	0.04401	0.0322	0.01255	0.02044
	76.607	0.02435	0.02433	0.01553	0.01277		76.607	0.05596	0.0315	0.01541	0.01845								76.607	0.02435	0.02433	0.02869	0.01632		76.607	0.05596	0.0315	0.01142	0.02075
	78.605	0.0213	0.02503	0.01144	0.01338		78.605	0.05693	0.02637	0.00981	0.02102								78.605	0.0213	0.02503	0.02919	0.01803		78.605	0.05693	0.02637	0.00951	0.01904
	80.605	0.01943	0.02172	0.01038	0.01247		80.605	0.02898	0.02565	0.01093	0.02258								80.605	0.01943	0.02172	0.02173	0.01596		80.605	0.02898	0.02565	0.01279	0.02013
	82.605	0.01835	0.02228	0.00806	0.01298		82.605	0.04575	0.02923	0.00925	0.02276								82.605	0.01835	0.02228	0.02946	0.01582		82.605	0.04575	0.02923	0.01024	0.01957
	84.605	0.02082	0.02416	0.01296	0.01211		84.605	0.07534	0.01969	0.01416	0.02375								84.605	0.02082	0.02416	0.02725	0.01377		84.605	0.07534	0.01969	0.00561	0.01816
	86.605	0.01936	0.02392	0.01784	0.01272		86.605	0.04962	0.03168	0.04388	0.01828								86.605	0.01936	0.02392	0.02191	0.01571		86.605	0.04962	0.03168	0.00673	0.01787
	88.605	0.01982	0.02091	0.00795	0.01151		88.605	0.02776	0.0344	0.01548	0.02404								88.605	0.01982	0.02091	0.02534	0.0143		88.605	0.02776	0.0344	0.00827	0.01686
	90.605	0.02013	0.02309	0.00791	0.01298		90.605	0.05746	0.02747	0.01699	0.01731								90.605	0.02013	0.02309	0.01993	0.01364		90.605	0.05746	0.02747	0.000651627	0.01708
	92.605	0.01429	0.02203	0.01056	0.01116		92.605	0.03057	0.02945	0.02026	0.02008								92.605	0.01429	0.02203	0.02667	0.01384		92.605	0.03057	0.02945	0.008	0.01635
	94.605	0.01432	0.02147	0.01278	0.01237		94.605	0.03105	0.02506	0.03739	0.01747								94.605	0.01432	0.02147	0.02193	0.01556		94.605	0.03105	0.02506	0.00686	0.01602
	96.605	0.0174	0.02098	0.01281	0.01073		96.605	0.03751	0.01325	0.01731	0.01816								96.605	0.0174	0.02098	0.01689	0.01336		96.605	0.03751	0.01325	0.00524	0.01395
	98.605	0.01377	0.02011	0.00944	0.01121		98.605	0.03646	0.03044	0.00794	0.01692								98.605	0.01377	0.02011	0.02367	0.01165		98.605	0.03646	0.03044	0.00585	0.01502
	100.606	0.00922	0.01627	0.00761	0.00795		100.606	0.03864	0.0362	0.02271	0.02043								100.606	0.00922	0.01627	0.02295	0.0126		100.606	0.03864	0.0362	0.01162	0.01469
	102.607	0.0141	0.01981	0.0126	0.01016		102.607	0.04541	0.03686	0.00417	0.02188								102.607	0.0141	0.01981	0.02054	0.01276		102.607	0.04541	0.03686	0.00477	0.01396
	104.606	0.01529	0.02005	0.01034	0.01094		104.606	0.04453	0.02716	0.00907	0.02772								104.606	0.01529	0.02005	0.02145	0.013		104.606	0.04453	0.02716	0.00373	0.0131
	106.605	0.01059	0.01627	0.00782	0.00971		106.605	0.0412	0.00973	0.0142	0.01867								106.605	0.01059	0.01627	0.0203	0.01216		106.605	0.0412	0.00973	0.00495	0.0137
	108.605	0.01008	0.01717	0.0079	0.00812		108.605	0.03621	0.02511	0.00319	0.02195								108.605	0.01008	0.01717	0.02003	0.01276		108.605	0.03621	0.02511	0.00993	0.01247
	110.605	0.01127	0.01751	0.00706	0.00822		110.605	0.03854	0.01318	0.01124	0.01956								110.605	0.01127	0.01751	0.0153	0.01017		110.605	0.03854	0.01318	0.00803	0.01201
	112.605	0.01275	0.01611	0.0108	0.00859		112.605	0.0558	0.02478	0.0035	0.02064								112.605	0.01275	0.01611	0.0193	0.01073		112.605	0.0558	0.02478	0.00887	0.01221
	114.605	0.01538	0.01724	0.01127	0.00709		114.605	0.03838	0.01377	-0.00271	0.02187								114.605	0.01538	0.01724	0.01939	0.00936		114.605	0.03838	0.01377	0.00706	0.01116
	116.605	0.00782	0.01592	0.0114	0.00868		116.605	0.03064	0.01607	0.01832	0.01822								116.605	0.00782	0.01592	0.01302	0.0089		116.605	0.03064	0.01607	0.00339	0.01292
	118.606	0.00823	0.01313	0.01066	0.0081		118.606	0.06022	0.02273	0.02363	0.01767								118.606	0.00823	0.01313	0.01619	0.00915		118.606	0.06022	0.02273	0.00819	0.01132
	120.605	0.01049	0.01437	0.00907	0.00839		120.605	0.04082	0.02127	0.00661	0.02061								120.605	0.01049	0.01437	0.01297	0.00994		120.605	0.04082	0.02127	0.00658	0.01083
	122.605	0.01217	0.01487	0.00925	0.00552		122.605	0.06035	0.0262	0.01365	0.01568								122.605	0.01217	0.01487	0.00802	0.01005		122.605	0.06035	0.0262	0.0038	0.00974
	124.605	0.00616	0.01107	0.00461	0.0054		124.605	0.0467	0.01475	-0.00154	0.01569								124.605	0.00616	0.01107	0.01337	0.00794		124.605	0.0467	0.01475	0.00578	0.01221
	126.609	0.01348	0.01347	0.00473	0.00536		126.609	0.02879	0.02358	0.01822	0.01449								126.609	0.01348	0.01347	0.01385	0.00794		126.609	0.02879	0.02358	0.00434	0.00993
	128.61	0.0144	0.01238	0.00969	0.00571		128.61	0.07532	0.02605	0.01578	0.01873								128.61	0.0144	0.01238	0.00676	0.00924		128.61	0.07532	0.02605	0.00395	0.00927
	130.606	0.01167	0.01263	0.00727	0.00541		130.606	0.04272	0.02486	0.02722	0.0124								130.606	0.01167	0.01263	0.01195	0.0077		130.606	0.04272	0.02486	0.00568	0.00901
	132.605	0.0098	0.01285	0.00564	0.00461		132.605	0.03675	0.01782	0.00522	0.01856								132.605	0.0098	0.01285	0.01053	0.00725		132.605	0.03675	0.01782	0.00443	0.00943
	134.605	0.00669	0.01131	0.0112	0.00527		134.605	0.02109	0.01379	-0.00261	0.01489								134.605	0.00669	0.01131	0.00595	0.00626		134.605	0.02109	0.01379	0.0025	0.00875
	136.605	0.00692	0.01049	0.011	0.00515		136.605	0.07346	0.02793	0.00577	0.02163								136.605	0.00692	0.01049	0.00565	0.00628		136.605	0.07346	0.02793	0.00593	0.00952
	138.605	0.00682	0.00894	0.00423	0.00408		138.605	0.02088	0.01201	0.00307	0.01669								138.605	0.00682	0.00894	0.01037	0.0062		138.605	0.02088	0.01201	0.00257	0.00822
	140.605	0.00896	0.00853	0.01083	0.00599		140.605	0.03539	0.01453	0.00452	0.01541								140.605	0.00896	0.00853	0.00736	0.0057		140.605	0.03539	0.01453	0.00447	0.00546
	142.605	0.00925	0.00777	0.00723	0.00442		142.605	0.0253	0.01475	0.00552	0.01576								142.605	0.00925	0.00777	0.00615	0.00803		142.605	0.0253	0.01475	0.00779	0.00645
	144.606	0.00952	0.00924	0.00628	0.00551		144.606	0.01828	0.00941	0.01713	0.018								144.606	0.00952	0.00924	0.00444	0.00538		144.606	0.01828	0.00941	0.00364	0.009
	146.605	0.00289	0.00878	0.00551	0.00442		146.605	0.03225	0.01551	0.0192	0.02105								146.605	0.00289	0.00878	0.00676	0.00407		146.605	0.03225	0.01551	0.00269	0.00574
	148.605	0.00774	0.00985	0.00228	0.00242		148.605	0.04295	0.01804	0.0043	0.01079								148.605	0.00774	0.00985	0.00142	0.00341		148.605	0.04295	0.01804	-0.000729756	0.00585
	150.605	0.01087	0.00727	0.00614	0.00511		150.605	0.02212	0.01513	0.00701	0.01739								150.605	0.01087	0.00727	0.00155	0.0033		150.605	0.02212	0.01513	0.00432	0.00479
	152.605	0.01088	0.00913	0.00496	0.00398		152.605	0.00225	0.01257	-0.00262	0.00599								152.605	0.01088	0.00913	0.00881	0.0053		152.605	0.00225	0.01257	0.00426	0.00648
	154.606	0.00884	0.00769	0.0027	0.0023		154.606	0.00388	0.00934	0.00847	0.00977								154.606	0.00884	0.00769	0.00633	0.00416		154.606	0.00388	0.00934	-0.000253741	0.00552
	156.605	0.00922	0.0091	0.00409	0.00344		156.605	0.02029	0.01785	-0.00117	0.01266								156.605	0.00922	0.0091	0.00244	0.005		156.605	0.02029	0.01785	0.00549	0.00421
	158.606	0.0051	0.00849	-0.000189468	0.00294		158.606	0.01346	0.00943	0.00717	0.01509								158.606	0.0051	0.00849	0.0017	0.00232		158.606	0.01346	0.00943	0.000933524	0.00407
	160.606	0.00352	0.00633	-0.00158	0.00263		160.606	-0.01303	0.02387	0.00492	0.00705								160.606	0.00352	0.00633	0.000245515	0.00322		160.606	-0.01303	0.02387	0.00368	0.00356
	162.605	0.000843865	0.00599	-0.000109528	0.00205		162.605	0.01172	0.01641	-0.00851	0.01297								162.605	0.000843865	0.00599	-2.70512e-05	0.00427		162.605	0.01172	0.01641	0.00222	0.0045
	164.606	0.00293	0.00635	0.00244	0.0023		164.606	0.0004751	0.00939	-0.01406	0.0153								164.606	0.00293	0.00635	-0.0015	0.00244		164.606	0.0004751	0.00939	0.00145	0.00376
	166.606	-0.00217	0.004	0.00362	0.00301		166.606	0.01358	0.00896	0.0147	0.01198								166.606	-0.00217	0.004	0.000224054	0.00415		166.606	0.01358	0.00896	-0.000352113	0.00286
	168.606	-0.00114	0.00531	-0.000167303	0.00222		168.606	0.04251	0.01361	0.00634	0.0071								168.606	-0.00114	0.00531	-0.00616	0.00317		168.606	0.04251	0.01361	0.00217	0.00225
	170.606	0.00277	0.00605	0.00172	0.00258		170.606	0.00966	0.01326	0.01264	0.0122								170.606	0.00277	0.00605	-0.00281	0.00295		170.606	0.00966	0.01326	-0.00213	0.00355
	172.607	-0.00112	0.0054	0.00274	0.00276		172.607	-0.0037	0.01787	0.02011	0.00982								172.607	-0.00112	0.0054	-0.00601	0.00397		172.607	-0.0037	0.01787	0.00318	0.00254
	174.605	0.00168	0.00346	-0.000486001	0.00318		174.605	0.0164	0.01709	-0.000489772	0.01112								174.605	0.00168	0.00346	-0.00418	0.00242		174.605	0.0164	0.01709	-0.00236	0.00243
	176.605	-0.000366877	0.00332	0.000506985	0.00136		176.605	0.01762	0.0167	-0.00577	0.00625								176.605	-0.000366877	0.00332	-0.00283	0.00317		176.605	0.01762	0.0167	0.00578	0.00297
	178.606	0.00291	0.00393	0.00121	0.00135		178.606	0.00616	0.00722	0.00238	0.00632								178.606	0.00291	0.00393	0.00137	0.00102		178.606	0.00616	0.00722	0.00229	0.0021
	180.606	0.05948	0.01597	0.13079	0.03366		180.606	0.07761	0.02609	0.05122	0.01398								180.606	0.05948	0.01597	0.06247	0.0198		180.606	0.07761	0.02609	0.04158	0.01073
	182.606	0.53959	0.05098	0.64962	0.06717		182.606	0.42696	0.07004	0.38499	0.04249								182.606	0.53959	0.05098	0.44228	0.04973		182.606	0.42696	0.07004	0.43172	0.07571
	184.606	0.75863	0.03732	0.79339	0.04726		184.606	0.69301	0.06574	0.56563	0.05252								184.606	0.75863	0.03732	0.61741	0.05427		184.606	0.69301	0.06574	0.56737	0.07032
	186.606	0.84559	0.03224	0.88008	0.03102		186.606	0.79741	0.03928	0.67703	0.05072								186.606	0.84559	0.03224	0.72268	0.05084		186.606	0.79741	0.03928	0.66121	0.0603
	188.606	0.89186	0.03017	0.93178	0.02032		188.606	0.88618	0.03937	0.69032	0.05284								188.606	0.89186	0.03017	0.787	0.04572		188.606	0.88618	0.03937	0.72875	0.0528
	190.606	0.91903	0.02808	0.95569	0.01688		190.606	0.90714	0.02842	0.73255	0.04086								190.606	0.91903	0.02808	0.8356	0.04049		190.606	0.90714	0.02842	0.77116	0.04944
	192.606	0.93455	0.02544	0.9684	0.01205		192.606	0.92883	0.02411	0.75765	0.04656								192.606	0.93455	0.02544	0.86268	0.03548		192.606	0.92883	0.02411	0.80499	0.04206
	194.631	0.94833	0.02307	0.98062	0.01071		194.631	0.94405	0.02005	0.78594	0.04365								194.631	0.94833	0.02307	0.88325	0.02945		194.631	0.94405	0.02005	0.83246	0.03957
	196.606	0.95772	0.02104	0.98187	0.00967		196.606	0.91216	0.02768	0.81397	0.03301								196.606	0.95772	0.02104	0.90413	0.02794		196.606	0.91216	0.02768	0.85798	0.03558
	198.614	0.97084	0.02	0.98402	0.01119		198.614	0.9631	0.0174	0.82941	0.03441								198.614	0.97084	0.02	0.91266	0.02479		198.614	0.9631	0.0174	0.87244	0.03305
	200.606	0.97757	0.01761	0.99197	0.0106		200.606	0.96595	0.02605	0.8238	0.037								200.606	0.97757	0.01761	0.93362	0.02429		200.606	0.96595	0.02605	0.88782	0.03071
	202.605	0.97703	0.01525	0.99037	0.00955		202.605	0.95651	0.02865	0.85158	0.03695								202.605	0.97703	0.01525	0.93835	0.02392		202.605	0.95651	0.02865	0.89633	0.03033
	204.606	0.9855	0.01531	0.99306	0.01012		204.606	0.97857	0.02891	0.88264	0.01989								204.606	0.9855	0.01531	0.94332	0.0214		204.606	0.97857	0.02891	0.90736	0.03094
	206.606	0.9932	0.01371	0.99063	0.01182		206.606	0.95686	0.04175	0.86766	0.02703								206.606	0.9932	0.01371	0.9467	0.02213		206.606	0.95686	0.04175	0.916	0.02716
	208.607	0.98824	0.01203	0.99582	0.00946		208.607	0.99498	0.03121	0.87428	0.02942								208.607	0.98824	0.01203	0.95343	0.01998		208.607	0.99498	0.03121	0.92588	0.02896
	210.605	0.99021	0.01085	0.99978	0.01007		210.605	0.98549	0.02794	0.89399	0.0232								210.605	0.99021	0.01085	0.95334	0.01603		210.605	0.98549	0.02794	0.9307	0.02706
	212.605	0.98879	0.00949	0.99463	0.00973		212.605	0.97709	0.02393	0.88356	0.02651								212.605	0.98879	0.00949	0.96337	0.01811		212.605	0.97709	0.02393	0.9315	0.02702
	214.606	0.99494	0.00891	0.99966	0.00835		214.606	0.9519	0.02273	0.89163	0.0227								214.606	0.99494	0.00891	0.96493	0.01596		214.606	0.9519	0.02273	0.94544	0.02533
	216.606	0.99633	0.00865	0.99737	0.00912		216.606	0.98416	0.02076	0.90017	0.02515								216.606	0.99633	0.00865	0.96531	0.01602		216.606	0.98416	0.02076	0.94703	0.02729
	218.606	1.00031	0.00892	0.99758	0.00874		218.606	0.97417	0.01823	0.91728	0.02245								218.606	1.00031	0.00892	0.97216	0.01437		218.606	0.97417	0.01823	0.95559	0.02252
	220.606	0.99633	0.00809	0.99862	0.00734		220.606	1.03319	0.01859	0.93635	0.01934								220.606	0.99633	0.00809	0.97462	0.01158		220.606	1.03319	0.01859	0.95668	0.02208
	222.606	0.99616	0.00803	0.99963	0.00634		222.606	0.99265	0.02649	0.91756	0.02779								222.606	0.99616	0.00803	0.97301	0.01427		222.606	0.99265	0.02649	0.96335	0.02366
	224.631	0.99577	0.00735	1.00114	0.00719		224.631	1.00347	0.01685	0.90721	0.02444								224.631	0.99577	0.00735	0.97232	0.01012		224.631	1.00347	0.01685	0.9651	0.02184
	226.61	0.99653	0.0082	0.9945	0.00625		226.61	0.98487	0.02702	0.92952	0.01856								226.61	0.99653	0.0082	0.97576	0.01089		226.61	0.98487	0.02702	0.97419	0.01904
	228.606	0.99773	0.0072	0.98964	0.00565		228.606	0.97278	0.01682	0.91655	0.01951								228.606	0.99773	0.0072	0.97691	0.0117		228.606	0.97278	0.01682	0.9704	0.02022
	230.606	0.99853	0.0079	0.99527	0.00678		230.606	1.0224	0.02287	0.93384	0.02215								230.606	0.99853	0.0079	0.98921	0.01034		230.606	1.0224	0.02287	0.97604	0.01802
	232.606	0.99499	0.00681	0.99696	0.00763		232.606	0.98418	0.01916	0.95187	0.01725								232.606	0.99499	0.00681	0.97869	0.01132		232.606	0.98418	0.01916	0.97795	0.01594
	234.606	0.99683	0.00682	0.99531	0.0064		234.606	1.00834	0.02291	0.94433	0.01372								234.606	0.99683	0.00682	0.98172	0.01169		234.606	1.00834	0.02291	0.98228	0.01596
	236.606	0.99123	0.00706	0.99404	0.0067		236.606	0.99879	0.02785	0.94768	0.0166								236.606	0.99123	0.00706	0.98742	0.00898		236.606	0.99879	0.02785	0.98283	0.01628
	238.605	0.99262	0.00581	0.99931	0.00625		238.605	0.94789	0.02039	0.9325	0.02031								238.605	0.99262	0.00581	0.99357	0.01023		238.605	0.94789	0.02039	0.98787	0.01535
	240.605	0.993	0.00572	0.99167	0.00741		240.605	0.96446	0.02296	0.94882	0.01791								240.605	0.993	0.00572	0.98371	0.01178		240.605	0.96446	0.02296	0.99274	0.01441
	242.606	0.99134	0.00674	0.99827	0.00599		242.606	0.97269	0.02156	0.95234	0.01561								242.606	0.99134	0.00674	0.99549	0.00803		242.606	0.97269	0.02156	0.98516	0.0145
	244.605	0.98825	0.00746	0.99695	0.00666		244.605	1.00373	0.01656	0.94393	0.01247								244.605	0.98825	0.00746	0.99173	0.00913		244.605	1.00373	0.01656	0.98851	0.01432
	246.605	0.98864	0.00728	0.99325	0.00667		246.605	0.99448	0.01483	0.96208	0.01049								246.605	0.98864	0.00728	0.99654	0.01024		246.605	0.99448	0.01483	0.98691	0.01401
	248.605	0.98876	0.00744	0.99308	0.00648		248.605	1.00887	0.01614	0.94935	0.01542								248.605	0.98876	0.00744	0.99481	0.00894		248.605	1.00887	0.01614	0.99301	0.01342
	250.604	0.99088	0.00729	0.99731	0.00589		250.604	0.99628	0.02005	0.94316	0.0143								250.604	0.99088	0.00729	0.99038	0.0089		250.604	0.99628	0.02005	0.99641	0.01218
	252.613	0.98936	0.00641	0.9952	0.00625		252.613	0.98441	0.02624	0.96866	0.01409								252.613	0.98936	0.00641	0.99579	0.0087		252.613	0.98441	0.02624	0.99195	0.01269
	254.605	0.99385	0.00757	0.99431	0.00833		254.605	0.98784	0.01558	0.95962	0.01139								254.605	0.99385	0.00757	0.9938	0.01051		254.605	0.98784	0.01558	0.99673	0.00959
	256.605	0.98523	0.0067	0.9919	0.00755		256.605	1.00115	0.01406	0.97729	0.01654								256.605	0.98523	0.0067	0.99664	0.00745		256.605	1.00115	0.01406	1.00025	0.01146
	258.605	0.99135	0.00621	0.99932	0.00626		258.605	0.99803	0.01963	0.97255	0.01229								258.605	0.99135	0.00621	0.99663	0.0086		258.605	0.99803	0.01963	0.99811	0.01203
	260.605	0.98615	0.00757	0.99571	0.00771		260.605	0.99451	0.02293	0.96225	0.01414								260.605	0.98615	0.00757	0.99334	0.00996		260.605	0.99451	0.02293	1.00067	0.01188
	262.605	0.98582	0.00979	0.99502	0.00782		262.605	1.00643	0.02049	0.97705	0.01532								262.605	0.98582	0.00979	1.00296	0.00705		262.605	1.00643	0.02049	0.99952	0.01281
	264.604	0.98753	0.00903	0.99903	0.00811		264.604	0.98634	0.0279	0.97569	0.01171								264.604	0.98753	0.00903	0.99222	0.00893		264.604	0.98634	0.0279	0.9983	0.01126
	266.604	0.9828	0.00958	0.99508	0.00716		266.604	0.96751	0.01702	0.97077	0.0169								266.604	0.9828	0.00958	1.0026	0.00741		266.604	0.96751	0.01702	1.00128	0.01128
	268.605	0.98762	0.00977	0.99773	0.00664		268.605	0.98065	0.01307	0.98492	0.01675								268.605	0.98762	0.00977	0.99804	0.00944		268.605	0.98065	0.01307	0.99411	0.01456
	270.605	0.9825	0.01045	0.99756	0.00615		270.605	0.96383	0.01699	0.96667	0.01755								270.605	0.9825	0.01045	0.99677	0.00955		270.605	0.96383	0.01699	1.0031	0.01387
	272.605	0.98027	0.00897	0.99491	0.00818		272.605	0.9676	0.0222	0.99377	0.01802								272.605	0.98027	0.00897	0.99957	0.008		272.605	0.9676	0.0222	1.00001	0.01409
	274.604	0.97899	0.00986	0.99532	0.00678		274.604	0.97175	0.01904	0.97111	0.01899								274.604	0.97899	0.00986	1.00683	0.00663		274.604	0.97175	0.01904	0.99744	0.01306
	276.605	0.98569	0.00965	0.99752	0.00685		276.605	0.9846	0.03236	0.99012	0.02014								276.605	0.98569	0.00965	1.00056	0.01045		276.605	0.9846	0.03236	0.99708	0.01417
	278.605	0.98127	0.00909	0.99689	0.00751		278.605	0.97539	0.02624	0.97099	0.01782								278.605	0.98127	0.00909	0.99696	0.01258		278.605	0.97539	0.02624	1.00031	0.0159
	280.605	0.98612	0.01133	0.9997	0.00711		280.605	0.9855	0.02346	0.97622	0.01775								280.605	0.98612	0.01133	0.99538	0.01226		280.605	0.9855	0.02346	0.99656	0.01603
	282.605	0.98136	0.01096	0.9997	0.00708		282.605	0.95307	0.02596	0.99675	0.01919								282.605	0.98136	0.01096	1	0.00818		282.605	0.95307	0.02596	0.99427	0.01729
	284.605	0.97918	0.01026	0.99315	0.00945		284.605	0.958	0.02145	0.98821	0.01862								284.605	0.97918	0.01026	0.99973	0.00903		284.605	0.958	0.02145	0.99653	0.01631
	286.605	0.97205	0.01233	0.99768	0.00748		286.605	0.96386	0.02039	0.96495	0.01815								286.605	0.97205	0.01233	1.00051	0.01122		286.605	0.96386	0.02039	0.99859	0.01552
	288.605	0.98071	0.01311	0.99652	0.0085		288.605	0.96877	0.02144	0.97786	0.02362								288.605	0.98071	0.01311	1.0013	0.00766		288.605	0.96877	0.02144	0.99218	0.01608
	290.604	0.98312	0.01285	0.99982	0.00783		290.604	0.977	0.02869	0.98406	0.01947								290.604	0.98312	0.01285	1.00018	0.00898		290.604	0.977	0.02869	0.99724	0.01908
	292.604	0.97963	0.01209	1.00108	0.0093		292.604	0.96712	0.02905	0.9669	0.02048								292.604	0.97963	0.01209	1.00184	0.01121		292.604	0.96712	0.02905	0.99618	0.01878
	294.605	0.97892	0.01263	0.99707	0.00993		294.605	0.99945	0.02944	0.97869	0.02292								294.605	0.97892	0.01263	0.99697	0.00979		294.605	0.99945	0.02944	0.99079	0.01766
	296.609	0.97933	0.01584	1.00057	0.00823		296.609	0.97253	0.03283	0.98182	0.02181								296.609	0.97933	0.01584	0.99823	0.0103		296.609	0.97253	0.03283	0.99153	0.01772
	298.606	0.97289	0.01459	1.00002	0.00942		298.606	1.00713	0.0388	0.98409	0.02002								298.606	0.97289	0.01459	0.99832	0.01279		298.606	1.00713	0.0388	0.99171	0.01728
	300.605	0.97464	0.01604	1.00111	0.00852		300.605	0.99267	0.03036	0.98088	0.02114								300.605	0.97464	0.01604	1.00002	0.01134		300.605	0.99267	0.03036	0.9959	0.01542
	302.605	0.97964	0.01556	1.0025	0.00917		302.605	0.96618	0.02518	0.98585	0.01786								302.605	0.97964	0.01556	1.00131	0.01222		302.605	0.96618	0.02518	1.00058	0.01581
	304.605	0.97749	0.01577	1.00357	0.00937		304.605	1.00074	0.02632	0.99412	0.02392								304.605	0.97749	0.01577	1.01197	0.0097		304.605	1.00074	0.02632	1.00695	0.01782
	306.605	0.97283	0.01767	1.0027	0.01004		306.605	0.99323	0.02567	1.00282	0.02045								306.605	0.97283	0.01767	1.00668	0.01347		306.605	0.99323	0.02567	1.00327	0.01626
	308.605	0.96351	0.01902	1.00048	0.01118		308.605	0.99132	0.02958	0.99778	0.02143								308.605	0.96351	0.01902	1.0126	0.01191		308.605	0.99132	0.02958	0.99417	0.01688
	310.605	0.95855	0.01939	0.99335	0.01382		310.605	0.97943	0.03062	1.00487	0.02429								310.605	0.95855	0.01939	1.01445	0.00888		310.605	0.97943	0.03062	1.00004	0.0191
	312.708	0.95123	0.02059	0.98622	0.01592		312.708	0.98512	0.02931	1.01078	0.01762								312.708	0.95123	0.02059	1.00762	0.0124		312.708	0.98512	0.02931	0.99752	0.0176
	314.605	0.9547	0.02023	0.98028	0.01794		314.605	0.9801	0.03355	1.0264	0.02428								314.605	0.9547	0.02023	1.00731	0.01114		314.605	0.9801	0.03355	0.99412	0.01725
	316.612	0.94632	0.02132	0.97482	0.0195		316.612	1.02648	0.04044	1.00136	0.02472								316.612	0.94632	0.02132	1.01431	0.00886		316.612	1.02648	0.04044	0.99305	0.01885
	318.604	0.93955	0.02236	0.9769	0.02194		318.604	0.97283	0.0319	1.00449	0.02313								318.604	0.93955	0.02236	1.00887	0.01323		318.604	0.97283	0.0319	0.98312	0.01915
	320.609	0.9323	0.02411	0.97072	0.02506		320.609	0.98178	0.03251	0.99799	0.02167								320.609	0.9323	0.02411	1.0045	0.0113		320.609	0.98178	0.03251	0.98383	0.01896
	322.605	0.93026	0.02396	0.96037	0.02559		322.605	0.99421	0.02549	0.99114	0.02587								322.605	0.93026	0.02396	1.01118	0.01151		322.605	0.99421	0.02549	0.97872	0.01896
	324.605	0.92116	0.02551	0.95798	0.02789		324.605	0.99756	0.03751	1.01137	0.02907								324.605	0.92116	0.02551	1.00085	0.01057		324.605	0.99756	0.03751	0.97619	0.01976
	326.605	0.91411	0.02552	0.95203	0.03061		326.605	0.96226	0.04118	0.99438	0.0249								326.605	0.91411	0.02552	1.00257	0.00931		326.605	0.96226	0.04118	0.97823	0.02178
	328.605	0.91235	0.0263	0.94545	0.03322		328.605	0.97534	0.03407	0.98386	0.03007								328.605	0.91235	0.0263	0.99501	0.01433		328.605	0.97534	0.03407	0.97744	0.0225
	330.605	0.90291	0.02795	0.9431	0.034		330.605	1.00758	0.03641	1.00492	0.02708								330.605	0.90291	0.02795	0.99277	0.0124		330.605	1.00758	0.03641	0.96839	0.02301
	332.605	0.907	0.03027	0.93666	0.03525		332.605	0.97984	0.0363	0.99327	0.02898								332.605	0.907	0.03027	0.99322	0.01059		332.605	0.97984	0.0363	0.96491	0.02019
	334.605	0.90374	0.02877	0.93623	0.03925		334.605	0.95457	0.04073	0.99816	0.02882								334.605	0.90374	0.02877	0.98969	0.01318		334.605	0.95457	0.04073	0.97177	0.02126
	336.605	0.90031	0.02942	0.93261	0.0396		336.605	0.98261	0.04348	1.01298	0.02855								336.605	0.90031	0.02942	0.98338	0.01369		336.605	0.98261	0.04348	0.96108	0.02123
	338.605	0.89217	0.02981	0.92715	0.04275		338.605	1.01092	0.04134	0.99006	0.03188								338.605	0.89217	0.02981	0.98612	0.01401		338.605	1.01092	0.04134	0.96437	0.02237
	340.605	0.88632	0.03042	0.92681	0.04258		340.605	0.95987	0.0397	1.00521	0.02315								340.605	0.88632	0.03042	0.983	0.01308		340.605	0.95987	0.0397	0.95162	0.02179
	342.604	0.88697	0.02992	0.92542	0.04632		342.604	0.99064	0.04252	0.99234	0.02801								342.604	0.88697	0.02992	0.97692	0.01492		342.604	0.99064	0.04252	0.94361	0.02294
	344.604	0.88324	0.03322	0.92247	0.04601		344.604	0.96928	0.04072	0.98581	0.02858								344.604	0.88324	0.03322	0.98171	0.01497		344.604	0.96928	0.04072	0.94886	0.02184
	346.605	0.88413	0.03267	0.91589	0.04739		346.605	0.97681	0.03263	0.99453	0.02828								346.605	0.88413	0.03267	0.97148	0.0149		346.605	0.97681	0.03263	0.94754	0.02434
	348.608	0.87518	0.03348	0.91117	0.04946		348.608	0.96456	0.04064	0.98503	0.02832								348.608	0.87518	0.03348	0.97522	0.01274		348.608	0.96456	0.04064	0.94488	0.0234
	350.613	0.87671	0.03268	0.90916	0.04948		350.613	0.96411	0.04326	1.01012	0.02966								350.613	0.87671	0.03268	0.97446	0.0154		350.613	0.96411	0.04326	0.93786	0.02131
	352.605	0.87125	0.03504	0.91064	0.05058		352.605	0.97208	0.04545	0.98115	0.03323								352.605	0.87125	0.03504	0.968	0.01521		352.605	0.97208	0.04545	0.93975	0.02212
	354.605	0.86605	0.03578	0.90129	0.05103		354.605	0.96512	0.03962	0.9941	0.03209								354.605	0.86605	0.03578	0.96017	0.01779		354.605	0.96512	0.03962	0.93428	0.02572
	356.605	0.86915	0.0355	0.9006	0.05375		356.605	0.97672	0.04122	0.99448	0.0312								356.605	0.86915	0.0355	0.96819	0.01711		356.605	0.97672	0.04122	0.93023	0.02202
	358.605	0.86789	0.03592	0.89695	0.05375		358.605	0.96354	0.03899	0.98866	0.02745								358.605	0.86789	0.03592	0.96395	0.01599		358.605	0.96354	0.03899	0.92456	0.02282
	360.605	0.86303	0.0377	0.89378	0.05432		360.605	0.97501	0.04007	1.00221	0.02717								360.605	0.86303	0.0377	0.96362	0.01563		360.605	0.97501	0.04007	0.92349	0.02434
	362.605	0.85654	0.03692	0.89338	0.05477		362.605	0.98523	0.04067	0.97687	0.03257								362.605	0.85654	0.03692	0.95959	0.01514		362.605	0.98523	0.04067	0.92071	0.02271
	364.605	0.84933	0.03859	0.89086	0.05476		364.605	0.98758	0.04798	0.99835	0.02619								364.605	0.84933	0.03859	0.9559	0.01617		364.605	0.98758	0.04798	0.91602	0.02351
	366.605	0.85493	0.03657	0.88303	0.05396		366.605	0.95656	0.03426	0.98518	0.02547								366.605	0.85493	0.03657	0.95449	0.01749		366.605	0.95656	0.03426	0.91133	0.02502
	368.604	0.84768	0.03906	0.88605	0.0546		368.604	0.98886	0.04722	0.99743	0.02927								368.604	0.84768	0.03906	0.94699	0.01744		368.604	0.98886	0.04722	0.9073	0.02745
	370.605	0.84633	0.03794	0.87582	0.05616		370.605	0.9809	0.04445	0.98373	0.02651								370.605	0.84633	0.03794	0.94997	0.01886		370.605	0.9809	0.04445	0.9136	0.02461
	372.605	0.84724	0.03824	0.87554	0.0551		372.605	0.96938	0.04545	0.98132	0.02663								372.605	0.84724	0.03824	0.94602	0.01834		372.605	0.96938	0.04545	0.90693	0.02527
	374.605	0.83621	0.04043	0.87493	0.0563		374.605	0.97344	0.04042	0.98497	0.02889								374.605	0.83621	0.04043	0.94665	0.01866		374.605	0.97344	0.04042	0.89974	0.02533
	376.606	0.83681	0.04237	0.87398	0.05692		376.606	0.94607	0.04322	0.9921	0.03832								376.606	0.83681	0.04237	0.94121	0.02117		376.606	0.94607	0.04322	0.90168	0.02581
	378.605	0.82878	0.0409	0.87242	0.05642		378.605	0.96879	0.04299	0.98241	0.03474								378.605	0.82878	0.0409	0.94218	0.02154		378.605	0.96879	0.04299	0.90163	0.02625
	380.605	0.83469	0.0414	0.86574	0.05941		380.605	0.97135	0.03885	1.00112	0.03167								380.605	0.83469	0.0414	0.9418	0.02184		380.605	0.97135	0.03885	0.89398	0.02833
	382.605	0.82661	0.04318	0.86612	0.05815		382.605	0.97061	0.04972	0.98367	0.03028								382.605	0.82661	0.04318	0.93349	0.02052		382.605	0.97061	0.04972	0.88887	0.02776
	384.605	0.83032	0.04181	0.86354	0.05889		384.605	0.96608	0.03621	0.98756	0.02635								384.605	0.83032	0.04181	0.9341	0.02144		384.605	0.96608	0.03621	0.8877	0.02696
	386.605	0.81451	0.04197	0.85769	0.05869		386.605	0.97518	0.03355	1.00318	0.03315								386.605	0.81451	0.04197	0.93238	0.02131		386.605	0.97518	0.03355	0.8843	0.02749
	388.605	0.82036	0.04245	0.85565	0.05997		388.605	0.98994	0.04654	0.97998	0.03627								388.605	0.82036	0.04245	0.92828	0.02257		388.605	0.98994	0.04654	0.88243	0.02968
	390.605	0.81643	0.04367	0.85585	0.0584		390.605	0.97661	0.04038	0.98962	0.03289								390.605	0.81643	0.04367	0.93058	0.0242		390.605	0.97661	0.04038	0.88679	0.0307
	392.604	0.81282	0.04227	0.85668	0.06058		392.604	0.94575	0.03949	1.0005	0.03155								392.604	0.81282	0.04227	0.92593	0.02573		392.604	0.94575	0.03949	0.87632	0.02757
	394.604	0.80919	0.04406	0.84837	0.06134		394.604	0.98578	0.04047	0.98625	0.03596								394.604	0.80919	0.04406	0.93092	0.02424		394.604	0.98578	0.04047	0.87786	0.03078
	396.606	0.80893	0.04405	0.85148	0.06021		396.606	0.97059	0.04234	0.97415	0.03623								396.606	0.80893	0.04405	0.91657	0.02454		396.606	0.97059	0.04234	0.87234	0.02916
	398.604	0.80837	0.04462	0.84988	0.05983		398.604	0.9533	0.03483	0.98184	0.02738								398.604	0.80837	0.04462	0.91912	0.02555		398.604	0.9533	0.03483	0.86576	0.0303
	400.605	0.79837	0.0457	0.8481	0.0605		400.605	0.96483	0.04387	0.9844	0.03111								400.605	0.79837	0.0457	0.91439	0.02576		400.605	0.96483	0.04387	0.87339	0.02952
	402.608	0.79943	0.04501	0.84429	0.06023		402.608	0.96806	0.03916	0.96355	0.03614								402.608	0.79943	0.04501	0.91605	0.02712		402.608	0.96806	0.03916	0.86056	0.02986
	404.605	0.79498	0.04613	0.83725	0.06069		404.605	0.96282	0.04225	0.99961	0.03244								404.605	0.79498	0.04613	0.91557	0.02849		404.605	0.96282	0.04225	0.85503	0.03129
	406.605	0.79131	0.04493	0.84179	0.06155		406.605	0.97822	0.04191	0.98696	0.03294								406.605	0.79131	0.04493	0.9117	0.02866		406.605	0.97822	0.04191	0.86095	0.03155
	408.605	0.78611	0.0464	0.83907	0.06153		408.605	0.92991	0.03928	0.96895	0.03579								408.605	0.78611	0.0464	0.91084	0.02923		408.605	0.92991	0.03928	0.85481	0.03224
	410.605	0.78158	0.04741	0.83388	0.06119		410.605	0.98996	0.04374	0.97655	0.03153								410.605	0.78158	0.04741	0.90508	0.03078		410.605	0.98996	0.04374	0.85435	0.03185
	412.605	0.77874	0.04817	0.83166	0.06063		412.605	0.96448	0.03837	0.98462	0.03838								412.605	0.77874	0.04817	0.90217	0.03168		412.605	0.96448	0.03837	0.85206	0.0311
	414.605	0.77946	0.04791	0.82401	0.06075		414.605	0.96182	0.0373	0.975	0.03093								414.605	0.77946	0.04791	0.90315	0.03162		414.605	0.96182	0.0373	0.84414	0.03294
	416.717	0.77332	0.04918	0.82472	0.06094		416.717	0.92974	0.03582	0.97519	0.03218								416.717	0.77332	0.04918	0.90166	0.03199		416.717	0.92974	0.03582	0.83924	0.03393
	418.605	0.77097	0.04911	0.81902	0.06082		418.605	0.98261	0.03735	0.96411	0.03405								418.605	0.77097	0.04911	0.89491	0.03337		418.605	0.98261	0.03735	0.83787	0.0353
	420.613	0.76704	0.04842	0.81802	0.06204		420.613	0.96429	0.04004	0.96082	0.02965								420.613	0.76704	0.04842	0.90618	0.03424		420.613	0.96429	0.04004	0.83588	0.03509
	422.605	0.76352	0.05085	0.81156	0.06211		422.605	0.95905	0.0473	0.96958	0.033								422.605	0.76352	0.05085	0.88554	0.03148		422.605	0.95905	0.0473	0.83007	0.03524
	424.605	0.76176	0.05087	0.8122	0.06257		424.605	0.95034	0.03077	0.95805	0.03751								424.605	0.76176	0.05087	0.89033	0.03385		424.605	0.95034	0.03077	0.83109	0.03466
	426.605	0.75968	0.05131	0.8057	0.06156		426.605	0.9599	0.03404	0.96011	0.0336								426.605	0.75968	0.05131	0.89155	0.03443		426.605	0.9599	0.03404	0.82115	0.03646
	428.605	0.75335	0.04915	0.80702	0.06371		428.605	0.95086	0.0355	0.97909	0.03589								428.605	0.75335	0.04915	0.88742	0.03578		428.605	0.95086	0.0355	0.81926	0.03565
	430.605	0.74949	0.0507	0.80397	0.06287		430.605	0.95113	0.04278	0.96721	0.03124								430.605	0.74949	0.0507	0.88421	0.03568		430.605	0.95113	0.04278	0.80883	0.03443
	432.604	0.74816	0.05092	0.80246	0.06294		432.604	0.98737	0.04903	0.96883	0.0329								432.604	0.74816	0.05092	0.88285	0.03676		432.604	0.98737	0.04903	0.81315	0.0376
	434.605	0.74631	0.05137	0.79179	0.06295		434.605	0.95193	0.04857	0.96222	0.0347								434.605	0.74631	0.05137	0.87818	0.03667		434.605	0.95193	0.04857	0.80364	0.03715
	436.604	0.73821	0.05191	0.79312	0.06321		436.604	0.96832	0.04333	0.97363	0.0294								436.604	0.73821	0.05191	0.88158	0.03663		436.604	0.96832	0.04333	0.80166	0.03999
	438.605	0.73387	0.051	0.78563	0.06209		438.605	0.97904	0.03643	0.97323	0.03304								438.605	0.73387	0.051	0.8738	0.03894		438.605	0.97904	0.03643	0.80247	0.03686
	440.605	0.73622	0.05433	0.78242	0.06251		440.605	0.94301	0.04125	0.95476	0.03321								440.605	0.73622	0.05433	0.87358	0.03839		440.605	0.94301	0.04125	0.79975	0.03699
	442.605	0.73637	0.05196	0.77643	0.06211		442.605	0.96231	0.04539	0.96835	0.03456								442.605	0.73637	0.05196	0.8737	0.04047		442.605	0.96231	0.04539	0.79693	0.03838
	444.605	0.73426	0.05308	0.77636	0.06341		444.605	0.92945	0.03566	0.96848	0.03542								444.605	0.73426	0.05308	0.86379	0.0388		444.605	0.92945	0.03566	0.79291	0.03878
	446.609	0.72813	0.05137	0.77567	0.06276		446.609	0.90831	0.04107	0.94824	0.03748								446.609	0.72813	0.05137	0.86274	0.0393		446.609	0.90831	0.04107	0.78849	0.04014
	448.613	0.72671	0.05214	0.77308	0.06347		448.613	0.97943	0.04114	0.9596	0.03714								448.613	0.72671	0.05214	0.86999	0.04283		448.613	0.97943	0.04114	0.7908	0.03953
	450.605	0.72017	0.05402	0.76747	0.06348		450.605	0.95858	0.04037	0.95947	0.02926								450.605	0.72017	0.05402	0.86397	0.04169		450.605	0.95858	0.04037	0.78097	0.04168
	452.605	0.7216	0.05362	0.7639	0.06316		452.605	0.93613	0.03592	0.93666	0.03295								452.605	0.7216	0.05362	0.85289	0.04152		452.605	0.93613	0.03592	0.78603	0.04083
	454.605	0.70982	0.05384	0.76004	0.06377		454.605	0.95307	0.03978	0.96306	0.03856								454.605	0.70982	0.05384	0.86134	0.04297		454.605	0.95307	0.03978	0.78265	0.04095
	456.607	0.71243	0.05305	0.75496	0.06466		456.607	0.91777	0.04371	0.94316	0.03426								456.607	0.71243	0.05305	0.85329	0.04309		456.607	0.91777	0.04371	0.77467	0.0426
	458.605	0.70937	0.05381	0.75508	0.06383		458.605	0.96636	0.04669	0.95098	0.03127								458.605	0.70937	0.05381	0.85986	0.04409		458.605	0.96636	0.04669	0.77018	0.0407
	460.715	0.70212	0.05391	0.74825	0.0636		460.715	0.92158	0.04455	0.94984	0.03319								460.715	0.70212	0.05391	0.85257	0.04347		460.715	0.92158	0.04455	0.77214	0.043
	462.605	0.69979	0.05533	0.74785	0.06447		462.605	0.95204	0.0463	0.92196	0.02916								462.605	0.69979	0.05533	0.8464	0.0434		462.605	0.95204	0.0463	0.76975	0.04272
	464.605	0.7033	0.05539	0.74162	0.06316		464.605	0.92706	0.04006	0.92491	0.03353								464.605	0.7033	0.05539	0.85684	0.04555		464.605	0.92706	0.04006	0.75475	0.04551
	466.605	0.69928	0.05558	0.73931	0.06432		466.605	0.93686	0.0451	0.94738	0.04165								466.605	0.69928	0.05558	0.84609	0.04497		466.605	0.93686	0.0451	0.7562	0.04261
	468.605	0.69363	0.05466	0.73919	0.06446		468.605	0.94625	0.04222	0.93709	0.03915								468.605	0.69363	0.05466	0.84672	0.04553		468.605	0.94625	0.04222	0.75743	0.04572
	470.605	0.69323	0.05615	0.73099	0.06456		470.605	0.94777	0.0399	0.94038	0.03642								470.605	0.69323	0.05615	0.84455	0.04616		470.605	0.94777	0.0399	0.74867	0.04468
	472.605	0.68776	0.05666	0.72777	0.06444		472.605	0.95702	0.04393	0.93972	0.04235								472.605	0.68776	0.05666	0.84362	0.04673		472.605	0.95702	0.04393	0.7469	0.04273
	474.607	0.68426	0.05599	0.7231	0.06483		474.607	0.93723	0.0367	0.92551	0.03397								474.607	0.68426	0.05599	0.8382	0.04607		474.607	0.93723	0.0367	0.74733	0.04842
	476.605	0.68312	0.05601	0.72542	0.06602		476.605	0.93117	0.03305	0.91909	0.03819								476.605	0.68312	0.05601	0.83386	0.04738		476.605	0.93117	0.03305	0.73873	0.04468
	478.605	0.67374	0.05606	0.71363	0.06384		478.605	0.90742	0.03421	0.90273	0.02753								478.605	0.67374	0.05606	0.83349	0.04759		478.605	0.90742	0.03421	0.73375	0.04376
	480.605	0.67811	0.05565	0.7148	0.06336		480.605	0.91419	0.03848	0.91654	0.03335								480.605	0.67811	0.05565	0.83662	0.04946		480.605	0.91419	0.03848	0.73546	0.04433
	482.605	0.6661	0.05719	0.71104	0.06404		482.605	0.94851	0.04078	0.91048	0.03924								482.605	0.6661	0.05719	0.8339	0.04885		482.605	0.94851	0.04078	0.72834	0.04673
	484.605	0.66934	0.05703	0.7051	0.06377		484.605	0.92931	0.0339	0.911	0.03753								484.605	0.66934	0.05703	0.82804	0.04955		484.605	0.92931	0.0339	0.7268	0.04666
	486.605	0.66376	0.05723	0.70565	0.06398		486.605	0.91908	0.03411	0.90967	0.03596								486.605	0.66376	0.05723	0.82558	0.04943		486.605	0.91908	0.03411	0.72108	0.04955
	488.605	0.66485	0.05726	0.70095	0.06488		488.605	0.92131	0.02752	0.92019	0.03618								488.605	0.66485	0.05726	0.82649	0.05018		488.605	0.92131	0.02752	0.71968	0.04666
	490.605	0.65783	0.05678	0.69657	0.06524		490.605	0.92104	0.03526	0.89196	0.03274								490.605	0.65783	0.05678	0.82046	0.05003		490.605	0.92104	0.03526	0.71969	0.04822
	492.714	0.65136	0.05865	0.69295	0.06307		492.714	0.91676	0.0362	0.90904	0.03846								492.714	0.65136	0.05865	0.81615	0.05088		492.714	0.91676	0.0362	0.71328	0.04903
	494.606	0.65478	0.05811	0.68743	0.06403		494.606	0.90187	0.03247	0.9071	0.03815								494.606	0.65478	0.05811	0.8168	0.05048		494.606	0.90187	0.03247	0.71275	0.04679
	496.712	0.65176	0.05895	0.68612	0.06447		496.712	0.90092	0.03961	0.88429	0.03861								496.712	0.65176	0.05895	0.81239	0.05016		496.712	0.90092	0.03961	0.714	0.04671
	498.604	0.64803	0.05778	0.68308	0.06475		498.604	0.90335	0.03476	0.92325	0.03535								498.604	0.64803	0.05778	0.81335	0.05065		498.604	0.90335	0.03476	0.70813	0.05029
	500.607	0.64539	0.05813	0.68406	0.06495		500.607	0.90399	0.03553	0.89839	0.0363								500.607	0.64539	0.05813	0.80869	0.05218		500.607	0.90399	0.03553	0.70497	0.05004
	502.605	0.64051	0.05735	0.67791	0.06425		502.605	0.90715	0.02884	0.88225	0.03815								502.605	0.64051	0.05735	0.81162	0.05163		502.605	0.90715	0.02884	0.7035	0.04738
	504.605	0.63704	0.05882	0.67031	0.0658		504.605	0.88076	0.03229	0.87263	0.03534								504.605	0.63704	0.05882	0.80538	0.05151		504.605	0.88076	0.03229	0.69916	0.04735
	506.605	0.63062	0.05778	0.66684	0.06502		506.605	0.88841	0.0306	0.86629	0.0438								506.605	0.63062	0.05778	0.8035	0.05234		506.605	0.88841	0.0306	0.68588	0.04922
	508.605	0.63165	0.05836	0.65979	0.06561		508.605	0.89387	0.0366	0.85479	0.0351								508.605	0.63165	0.05836	0.80616	0.05383		508.605	0.89387	0.0366	0.68743	0.04848
	510.605	0.63142	0.05876	0.65919	0.06484		510.605	0.88121	0.03254	0.87558	0.03443								510.605	0.63142	0.05876	0.8013	0.05237		510.605	0.88121	0.03254	0.68914	0.04912
	512.605	0.6228	0.05813	0.65549	0.06573		512.605	0.88754	0.0343	0.90093	0.04227								512.605	0.6228	0.05813	0.80155	0.05429		512.605	0.88754	0.0343	0.68476	0.04758
	514.711	0.62303	0.05863	0.65917	0.06545		514.711	0.86611	0.03215	0.86493	0.03883								514.711	0.62303	0.05863	0.80056	0.05266		514.711	0.86611	0.03215	0.6827	0.05067
	516.605	0.61714	0.05674	0.65053	0.06592		516.605	0.89538	0.03085	0.88471	0.04184								516.605	0.61714	0.05674	0.79802	0.05371		516.605	0.89538	0.03085	0.67726	0.0506
	518.708	0.61604	0.05953	0.64506	0.06593		518.708	0.86411	0.03676	0.86478	0.04097								518.708	0.61604	0.05953	0.79488	0.05347		518.708	0.86411	0.03676	0.67052	0.04963
	520.606	0.6117	0.05824	0.6425	0.06595		520.606	0.88003	0.03031	0.86092	0.0386								520.606	0.6117	0.05824	0.79317	0.05442		520.606	0.88003	0.03031	0.67187	0.05092
	522.704	0.61192	0.05952	0.63968	0.06594		522.704	0.84697	0.03761	0.86128	0.03994								522.704	0.61192	0.05952	0.79	0.05405		522.704	0.84697	0.03761	0.6721	0.04963
	524.606	0.61089	0.0575	0.63915	0.06695		524.606	0.89145	0.03303	0.87605	0.04472								524.606	0.61089	0.0575	0.79345	0.05492		524.606	0.89145	0.03303	0.66045	0.04937
	526.605	0.60578	0.05956	0.6321	0.06528		526.605	0.85411	0.02939	0.85506	0.04044								526.605	0.60578	0.05956	0.79144	0.05476		526.605	0.85411	0.02939	0.66479	0.05186
	528.605	0.60355	0.05976	0.6291	0.0651		528.605	0.86416	0.03809	0.84559	0.0429								528.605	0.60355	0.05976	0.78451	0.05467		528.605	0.86416	0.03809	0.65825	0.05174
	530.605	0.59834	0.0594	0.62924	0.06643		530.605	0.87434	0.03218	0.84952	0.04514								530.605	0.59834	0.0594	0.77869	0.05532		530.605	0.87434	0.03218	0.66074	0.05199
	532.605	0.59182	0.05893	0.62042	0.06557		532.605	0.85508	0.03618	0.83347	0.03901								532.605	0.59182	0.05893	0.78209	0.05498		532.605	0.85508	0.03618	0.65673	0.05163
	534.605	0.58868	0.05948	0.61801	0.06614		534.605	0.86248	0.03683	0.848	0.04284								534.605	0.58868	0.05948	0.78825	0.05576		534.605	0.86248	0.03683	0.65449	0.05243
	536.605	0.58768	0.05975	0.61555	0.06585		536.605	0.88384	0.03815	0.83519	0.04483								536.605	0.58768	0.05975	0.77469	0.05564		536.605	0.88384	0.03815	0.65218	0.05297
	538.605	0.58574	0.05948	0.6156	0.06564		538.605	0.85151	0.04215	0.84382	0.05167								538.605	0.58574	0.05948	0.77942	0.05562		538.605	0.85151	0.04215	0.64918	0.05092
	540.605	0.58325	0.05884	0.60775	0.06514		540.605	0.833	0.04017	0.83	0.04433								540.605	0.58325	0.05884	0.77368	0.05574		540.605	0.833	0.04017	0.65309	0.05226
	542.605	0.58467	0.05851	0.61063	0.06555		542.605	0.83992	0.04025	0.83949	0.04695								542.605	0.58467	0.05851	0.77522	0.05694		542.605	0.83992	0.04025	0.64835	0.05183
	544.607	0.57569	0.05984	0.60276	0.06559		544.607	0.8634	0.04354	0.84111	0.04464								544.607	0.57569	0.05984	0.7718	0.05606		544.607	0.8634	0.04354	0.64457	0.0552
	546.606	0.57379	0.0596	0.60207	0.06516		546.606	0.83705	0.04188	0.83479	0.04138								546.606	0.57379	0.0596	0.77214	0.05639		546.606	0.83705	0.04188	0.64043	0.05364
	548.704	0.56748	0.05984	0.59369	0.0642		548.704	0.86633	0.03302	0.82835	0.04349								548.704	0.56748	0.05984	0.76769	0.05633		548.704	0.86633	0.03302	0.63895	0.05388
	550.605	0.56878	0.05901	0.59049	0.06589		550.605	0.82207	0.0417	0.83033	0.04782								550.605	0.56878	0.05901	0.76615	0.0553		550.605	0.82207	0.0417	0.63495	0.05364
	552.605	0.56222	0.05969	0.58857	0.06486		552.605	0.85633	0.04049	0.82993	0.0463								552.605	0.56222	0.05969	0.76507	0.0563		552.605	0.85633	0.04049	0.6379	0.0541
	554.605	0.56336	0.05981	0.58976	0.06602		554.605	0.84494	0.03765	0.82374	0.04135								554.605	0.56336	0.05981	0.76734	0.05793		554.605	0.84494	0.03765	0.62875	0.05475
	556.605	0.55815	0.05875	0.58149	0.06454		556.605	0.83116	0.03071	0.80845	0.04504								556.605	0.55815	0.05875	0.75668	0.0555		556.605	0.83116	0.03071	0.63302	0.05312
	558.605	0.55479	0.05947	0.58791	0.06671		558.605	0.82351	0.03664	0.80506	0.05099								558.605	0.55479	0.05947	0.75838	0.05634		558.605	0.82351	0.03664	0.62939	0.05329
	560.605	0.55552	0.05754	0.58076	0.066		560.605	0.82118	0.04143	0.80861	0.04375								560.605	0.55552	0.05754	0.75967	0.05703		560.605	0.82118	0.04143	0.62005	0.05514
	562.605	0.55579	0.05933	0.56952	0.06591		562.605	0.82932	0.0264	0.80133	0.04701								562.605	0.55579	0.05933	0.75075	0.05635		562.605	0.82932	0.0264	0.61782	0.05682
	564.605	0.54948	0.05924	0.57618	0.06578		564.605	0.81233	0.03552	0.7975	0.04174								564.605	0.54948	0.05924	0.75047	0.05636		564.605	0.81233	0.03552	0.61643	0.05223
	566.605	0.54618	0.06089	0.56894	0.06437		566.605	0.79935	0.03187	0.81561	0.04846								566.605	0.54618	0.06089	0.75937	0.05735		566.605	0.79935	0.03187	0.61711	0.05723
	568.605	0.54168	0.05939	0.57122	0.06608		568.605	0.83066	0.03849	0.80175	0.04936								568.605	0.54168	0.05939	0.74846	0.05659		568.605	0.83066	0.03849	0.62081	0.05522
	570.611	0.53898	0.05707	0.56245	0.06379		570.611	0.81847	0.02281	0.80623	0.05252								570.611	0.53898	0.05707	0.74866	0.05645		570.611	0.81847	0.02281	0.60806	0.0568
	572.616	0.53962	0.05964	0.56146	0.06532		572.616	0.79393	0.03358	0.79351	0.04727								572.616	0.53962	0.05964	0.74945	0.05808		572.616	0.79393	0.03358	0.61401	0.05482
	574.605	0.53355	0.06	0.56058	0.0652		574.605	0.80629	0.0329	0.78269	0.05025								574.605	0.53355	0.06	0.74526	0.05609		574.605	0.80629	0.0329	0.60865	0.05443
	576.605	0.53079	0.05901	0.5543	0.06518		576.605	0.77894	0.03395	0.80209	0.04893								576.605	0.53079	0.05901	0.74318	0.05774		576.605	0.77894	0.03395	0.59631	0.05589
	578.713	0.53381	0.0596	0.55717	0.06493		578.713	0.78222	0.02968	0.78004	0.04703								578.713	0.53381	0.0596	0.7434	0.05718		578.713	0.78222	0.02968	0.60478	0.05684
	580.605	0.52383	0.05837	0.55376	0.06593		580.605	0.79564	0.02854	0.79157	0.04358								580.605	0.52383	0.05837	0.73498	0.0568		580.605	0.79564	0.02854	0.59772	0.05839
	582.605	0.52768	0.05895	0.55398	0.0648		582.605	0.78853	0.02934	0.77893	0.05015								582.605	0.52768	0.05895	0.74218	0.05824		582.605	0.78853	0.02934	0.60173	0.05679
	584.723	0.52097	0.05666	0.54008	0.06317		584.723	0.80692	0.03116	0.75928	0.04728								584.723	0.52097	0.05666	0.73107	0.05844		584.723	0.80692	0.03116	0.59699	0.05602
	586.728	0.52176	0.05833	0.54802	0.06386		586.728	0.79491	0.03031	0.79655	0.05451								586.728	0.52176	0.05833	0.7323	0.05729		586.728	0.79491	0.03031	0.59549	0.05588
	588.702	0.5183	0.05755	0.54018	0.06342		588.702	0.76462	0.03149	0.77212	0.04973								588.702	0.5183	0.05755	0.7358	0.05699		588.702	0.76462	0.03149	0.60049	0.05857
	590.605	0.50724	0.05701	0.5411	0.06392		590.605	0.79367	0.02711	0.77143	0.04749								590.605	0.50724	0.05701	0.73343	0.05676		590.605	0.79367	0.02711	0.59283	0.05615
	592.605	0.51319	0.05701	0.54121	0.06497		592.605	0.78237	0.03314	0.77053	0.0458								592.605	0.51319	0.05701	0.73133	0.05637		592.605	0.78237	0.03314	0.58467	0.05821
	594.605	0.50837	0.0569	0.53279	0.06334		594.605	0.75248	0.03484	0.77871	0.05505								594.605	0.50837	0.0569	0.72504	0.05937		594.605	0.75248	0.03484	0.58535	0.05623
	596.607	0.50214	0.05783	0.52924	0.06382		596.607	0.75145	0.03025	0.77952	0.04897								596.607	0.50214	0.05783	0.72605	0.05786		596.607	0.75145	0.03025	0.58572	0.0587
	598.605	0.50454	0.0582	0.52811	0.06326		598.605	0.77694	0.03516	0.77336	0.05351								598.605	0.50454	0.0582	0.73026	0.05747		598.605	0.77694	0.03516	0.58807	0.05575
	600.605	0.50384	0.05592	0.52103	0.06296		600.605	0.75167	0.03021	0.74051	0.05198								600.605	0.50384	0.05592	0.72811	0.05709		600.605	0.75167	0.03021	0.58479	0.05762
	602.605	0.49922	0.05538	0.5225	0.06239		602.605	0.74847	0.02856	0.7455	0.05083								602.605	0.49922	0.05538	0.72115	0.05778		602.605	0.74847	0.02856	0.57938	0.0578
	604.605	0.49899	0.05764	0.5227	0.06308		604.605	0.76797	0.02613	0.76277	0.04674								604.605	0.49899	0.05764	0.72443	0.05856		604.605	0.76797	0.02613	0.57282	0.05843
	606.605	0.49541	0.05732	0.51555	0.06298		606.605	0.73663	0.04004	0.7513	0.05067								606.605	0.49541	0.05732	0.72599	0.05708		606.605	0.73663	0.04004	0.57614	0.05948
	608.605	0.49572	0.05699	0.52111	0.06358		608.605	0.74777	0.03866	0.75326	0.04729								608.605	0.49572	0.05699	0.72002	0.05686		608.605	0.74777	0.03866	0.57285	0.05924
	610.605	0.49101	0.05718	0.51524	0.06296		610.605	0.74473	0.02964	0.75767	0.05509								610.605	0.49101	0.05718	0.71499	0.05722		610.605	0.74473	0.02964	0.57481	0.06079
	612.605	0.48754	0.05644	0.51627	0.06387		612.605	0.75172	0.03387	0.75639	0.05683								612.605	0.48754	0.05644	0.71302	0.05839		612.605	0.75172	0.03387	0.57459	0.06022
	614.605	0.48662	0.05787	0.51434	0.06409		614.605	0.74934	0.03544	0.73	0.05551								614.605	0.48662	0.05787	0.71609	0.05769		614.605	0.74934	0.03544	0.56729	0.06151
	616.605	0.48123	0.05768	0.50776	0.06371		616.605	0.73223	0.03965	0.75468	0.05557								616.605	0.48123	0.05768	0.71391	0.0582		616.605	0.73223	0.03965	0.56467	0.06008
	618.725	0.47909	0.05692	0.5045	0.06223		618.725	0.72731	0.03149	0.74947	0.05564								618.725	0.47909	0.05692	0.71365	0.05901		618.725	0.72731	0.03149	0.56578	0.06133
	620.716	0.47882	0.0563	0.50208	0.06285		620.716	0.74307	0.03071	0.73845	0.05553								620.716	0.47882	0.0563	0.70828	0.0577		620.716	0.74307	0.03071	0.56563	0.06212
	622.605	0.47456	0.0553	0.5001	0.0609		622.605	0.73222	0.03173	0.74575	0.05707								622.605	0.47456	0.0553	0.70927	0.05774		622.605	0.73222	0.03173	0.56441	0.06196
	624.61	0.47063	0.05534	0.50097	0.06256		624.61	0.71373	0.03347	0.7361	0.05658								624.61	0.47063	0.05534	0.70704	0.05792		624.61	0.71373	0.03347	0.56155	0.06072
	626.605	0.47052	0.05697	0.49291	0.06299		626.605	0.71291	0.03453	0.7301	0.05386								626.605	0.47052	0.05697	0.70886	0.05787		626.605	0.71291	0.03453	0.56136	0.06161
	628.605	0.46775	0.05583	0.49665	0.06407		628.605	0.70653	0.03773	0.71983	0.05535								628.605	0.46775	0.05583	0.70064	0.05873		628.605	0.70653	0.03773	0.56047	0.06112
	630.605	0.46604	0.05582	0.4954	0.06308		630.605	0.70664	0.02648	0.70756	0.0531								630.605	0.46604	0.05582	0.69398	0.05758		630.605	0.70664	0.02648	0.55197	0.0629
	632.605	0.46483	0.05506	0.48754	0.06251		632.605	0.68994	0.03632	0.70659	0.05554								632.605	0.46483	0.05506	0.69821	0.0579		632.605	0.68994	0.03632	0.56409	0.06114
	634.605	0.46285	0.05686	0.48524	0.06259		634.605	0.70903	0.03393	0.73128	0.05736								634.605	0.46285	0.05686	0.69265	0.05737		634.605	0.70903	0.03393	0.55074	0.06102
	636.605	0.46402	0.05616	0.48524	0.06321		636.605	0.72044	0.03222	0.7195	0.05663								636.605	0.46402	0.05616	0.69679	0.05865		636.605	0.72044	0.03222	0.55302	0.05937
	638.716	0.46114	0.05511	0.48068	0.06147		638.716	0.71512	0.03306	0.72533	0.0529								638.716	0.46114	0.05511	0.693	0.05717		638.716	0.71512	0.03306	0.55176	0.06168
	640.605	0.45894	0.05586	0.47632	0.06105		640.605	0.71545	0.03181	0.71247	0.05605								640.605	0.45894	0.05586	0.69145	0.05844		640.605	0.71545	0.03181	0.55441	0.0592
	642.605	0.45585	0.05621	0.47885	0.06144		642.605	0.73992	0.04065	0.71605	0.06143								642.605	0.45585	0.05621	0.69426	0.05722		642.605	0.73992	0.04065	0.54779	0.06257
	644.605	0.45655	0.0556	0.47328	0.06135		644.605	0.68974	0.03511	0.73758	0.05911								644.605	0.45655	0.0556	0.6884	0.05892		644.605	0.68974	0.03511	0.55126	0.06153
	646.605	0.45197	0.05475	0.4712	0.06234		646.605	0.68948	0.03713	0.71987	0.0623								646.605	0.45197	0.05475	0.682	0.05917		646.605	0.68948	0.03713	0.54578	0.06223
	648.715	0.45565	0.05513	0.47116	0.06063		648.715	0.67205	0.03768	0.7069	0.05842								648.715	0.45565	0.05513	0.68781	0.05782		648.715	0.67205	0.03768	0.54181	0.06247
	650.711	0.45268	0.05659	0.47274	0.06017		650.711	0.69904	0.03056	0.70668	0.05205								650.711	0.45268	0.05659	0.68632	0.05724		650.711	0.69904	0.03056	0.5433	0.06229
	652.716	0.45013	0.05504	0.46739	0.05967		652.716	0.68804	0.03377	0.69269	0.05516								652.716	0.45013	0.05504	0.68485	0.05823		652.716	0.68804	0.03377	0.53934	0.06392
	654.605	0.4469	0.05356	0.46669	0.06089		654.605	0.69592	0.03222	0.69547	0.06412								654.605	0.4469	0.05356	0.67919	0.05935		654.605	0.69592	0.03222	0.53202	0.06218
	656.717	0.44216	0.05274	0.46614	0.06109		656.717	0.67993	0.04015	0.67669	0.05786								656.717	0.44216	0.05274	0.6825	0.05851		656.717	0.67993	0.04015	0.53249	0.0621
	658.605	0.43964	0.0539	0.4601	0.06066		658.605	0.65193	0.03855	0.69276	0.06577								658.605	0.43964	0.0539	0.67788	0.05791		658.605	0.65193	0.03855	0.53495	0.064
	660.605	0.44354	0.05402	0.46535	0.06011		660.605	0.68123	0.0357	0.69631	0.06268								660.605	0.44354	0.05402	0.68122	0.05781		660.605	0.68123	0.0357	0.53683	0.06393
	662.605	0.43869	0.05375	0.4585	0.05953		662.605	0.67756	0.04233	0.69689	0.06095								662.605	0.43869	0.05375	0.67516	0.05903		662.605	0.67756	0.04233	0.53355	0.0637
	664.605	0.43891	0.05413	0.45909	0.06044		664.605	0.65904	0.03702	0.67414	0.0506								664.605	0.43891	0.05413	0.67836	0.05901		664.605	0.65904	0.03702	0.53226	0.06436
	666.605	0.43742	0.05222	0.45303	0.05974		666.605	0.66007	0.03797	0.68215	0.06304								666.605	0.43742	0.05222	0.67653	0.05847		666.605	0.66007	0.03797	0.52665	0.06322
	668.605	0.43429	0.05293	0.4521	0.06096		668.605	0.65219	0.03452	0.7023	0.06038								668.605	0.43429	0.05293	0.66827	0.0584		668.605	0.65219	0.03452	0.5263	0.06455
	670.615	0.43468	0.05243	0.44791	0.05944		670.615	0.6671	0.03089	0.68419	0.06469								670.615	0.43468	0.05243	0.67686	0.05824		670.615	0.6671	0.03089	0.52186	0.06343
	672.605	0.43116	0.05262	0.44545	0.05787		672.605	0.68469	0.03686	0.68599	0.06169								672.605	0.43116	0.05262	0.6711	0.05837		672.605	0.68469	0.03686	0.52663	0.06391
	674.605	0.43545	0.05109	0.44695	0.06016		674.605	0.64467	0.03176	0.67346	0.05079								674.605	0.43545	0.05109	0.66629	0.05855		674.605	0.64467	0.03176	0.52115	0.06674
	676.629	0.42838	0.05054	0.44312	0.05878		676.629	0.66663	0.03118	0.69181	0.06711								676.629	0.42838	0.05054	0.67415	0.05841		676.629	0.66663	0.03118	0.52729	0.06425
	678.61	0.4278	0.05056	0.44194	0.05937		678.61	0.64464	0.03527	0.68851	0.06649								678.61	0.4278	0.05056	0.66492	0.05779		678.61	0.64464	0.03527	0.51535	0.06498
	680.605	0.42585	0.05028	0.43587	0.05826		680.605	0.61948	0.03711	0.67536	0.05439								680.605	0.42585	0.05028	0.67529	0.0588		680.605	0.61948	0.03711	0.51995	0.06416
	682.605	0.42716	0.05104	0.43622	0.05825		682.605	0.66678	0.03687	0.67946	0.06217								682.605	0.42716	0.05104	0.67029	0.05724		682.605	0.66678	0.03687	0.51106	0.06659
	684.605	0.42484	0.05087	0.43569	0.05704		684.605	0.62929	0.03785	0.66427	0.05899								684.605	0.42484	0.05087	0.65732	0.0584		684.605	0.62929	0.03785	0.51538	0.06254
	686.605	0.41957	0.04972	0.43185	0.0576		686.605	0.63341	0.04242	0.66701	0.06066								686.605	0.41957	0.04972	0.66138	0.0577		686.605	0.63341	0.04242	0.5166	0.06293
	688.617	0.42076	0.05169	0.42945	0.05719		688.617	0.64401	0.03938	0.6749	0.05406								688.617	0.42076	0.05169	0.66507	0.05759		688.617	0.64401	0.03938	0.51765	0.06399
	690.709	0.41512	0.05012	0.42421	0.05739		690.709	0.6254	0.0399	0.65675	0.06206								690.709	0.41512	0.05012	0.65804	0.05804		690.709	0.6254	0.0399	0.51185	0.06416
	692.709	0.41489	0.04916	0.42492	0.05589		692.709	0.6356	0.03923	0.65507	0.05692								692.709	0.41489	0.04916	0.66505	0.05746		692.709	0.6356	0.03923	0.51061	0.06456
	694.605	0.41706	0.05008	0.42798	0.05653		694.605	0.63341	0.04115	0.65687	0.05161								694.605	0.41706	0.05008	0.6581	0.05902		694.605	0.63341	0.04115	0.51104	0.06701
	696.726	0.41536	0.0495	0.42382	0.05687		696.726	0.61257	0.03466	0.65187	0.05755								696.726	0.41536	0.0495	0.65681	0.06001		696.726	0.61257	0.03466	0.51315	0.06385
	698.605	0.41201	0.04837	0.42518	0.05746		698.605	0.6331	0.03267	0.67043	0.06241								698.605	0.41201	0.04837	0.65655	0.059		698.605	0.6331	0.03267	0.50714	0.06436
	700.605	0.4093	0.04921	0.42399	0.05659		700.605	0.60782	0.03061	0.64895	0.05797								700.605	0.4093	0.04921	0.65925	0.05723		700.605	0.60782	0.03061	0.50057	0.06374
	702.605	0.40825	0.04893	0.41806	0.0561		702.605	0.62363	0.03656	0.65627	0.06204								702.605	0.40825	0.04893	0.6531	0.05732		702.605	0.62363	0.03656	0.50174	0.06395
	704.707	0.40458	0.049	0.41941	0.05631		704.707	0.62563	0.03487	0.64065	0.06042								704.707	0.40458	0.049	0.65219	0.05709		704.707	0.62563	0.03487	0.50186	0.06467
	706.605	0.40547	0.04812	0.41538	0.05674		706.605	0.60709	0.03883	0.6429	0.06669								706.605	0.40547	0.04812	0.65164	0.0582		706.605	0.60709	0.03883	0.50385	0.06546
	708.712	0.40216	0.04624	0.41595	0.05538		708.712	0.59724	0.03557	0.65383	0.06158								708.712	0.40216	0.04624	0.65051	0.0578		708.712	0.59724	0.03557	0.5029	0.06477
	710.605	0.40483	0.04931	0.4143	0.05632		710.605	0.63642	0.03913	0.65486	0.05771								710.605	0.40483	0.04931	0.64343	0.05914		710.605	0.63642	0.03913	0.49589	0.06504
	712.714	0.40401	0.04797	0.41038	0.05464		712.714	0.63582	0.03873	0.67963	0.07031								712.714	0.40401	0.04797	0.64939	0.05915		712.714	0.63582	0.03873	0.49655	0.06689
	714.605	0.40185	0.04838	0.40963	0.05473		714.605	0.60332	0.0388	0.65133	0.06154								714.605	0.40185	0.04838	0.64377	0.05875		714.605	0.60332	0.0388	0.49838	0.06531
	716.605	0.40189	0.04931	0.40454	0.05518		716.605	0.60767	0.03683	0.65912	0.05617								716.605	0.40189	0.04931	0.64293	0.05888		716.605	0.60767	0.03683	0.49116	0.06486
	718.605	0.40003	0.04826	0.41013	0.05515		718.605	0.64734	0.04108	0.66331	0.05984								718.605	0.40003	0.04826	0.64157	0.05984		718.605	0.64734	0.04108	0.49338	0.06634
	720.605	0.39749	0.04762	0.40432	0.0544		720.605	0.60378	0.04294	0.64218	0.06235								720.605	0.39749	0.04762	0.63999	0.05972		720.605	0.60378	0.04294	0.49728	0.06784
	722.609	0.40023	0.0489	0.39662	0.05468		722.609	0.60661	0.03598	0.65604	0.05546								722.609	0.40023	0.0489	0.64193	0.06004		722.609	0.60661	0.03598	0.49922	0.06497
	724.605	0.39546	0.04924	0.4	0.05328		724.605	0.61683	0.03731	0.64764	0.05178								724.605	0.39546	0.04924	0.64325	0.05985		724.605	0.61683	0.03731	0.4943	0.06542
	726.605	0.39208	0.04693	0.39446	0.05383		726.605	0.5857	0.03453	0.66457	0.06113								726.605	0.39208	0.04693	0.6333	0.05909		726.605	0.5857	0.03453	0.49169	0.06605
	728.605	0.38929	0.04627	0.39076	0.05416		728.605	0.58551	0.04148	0.64004	0.06265								728.605	0.38929	0.04627	0.63574	0.06019		728.605	0.58551	0.04148	0.48887	0.0651
	730.605	0.39096	0.04644	0.39228	0.05358		730.605	0.60403	0.03559	0.63897	0.05905								730.605	0.39096	0.04644	0.63077	0.05765		730.605	0.60403	0.03559	0.48723	0.06473
	732.605	0.38779	0.0462	0.39405	0.05465		732.605	0.58049	0.03852	0.64963	0.05871								732.605	0.38779	0.0462	0.6236	0.0575		732.605	0.58049	0.03852	0.48824	0.06666
	734.605	0.38666	0.04594	0.39011	0.05426		734.605	0.58532	0.03821	0.62764	0.06151								734.605	0.38666	0.04594	0.62553	0.05751		734.605	0.58532	0.03821	0.4904	0.06572
	736.605	0.38652	0.04582	0.39204	0.05504		736.605	0.55076	0.0414	0.64894	0.05316								736.605	0.38652	0.04582	0.62588	0.05829		736.605	0.55076	0.0414	0.48689	0.06673
	738.605	0.38347	0.04672	0.38444	0.05245		738.605	0.58078	0.04721	0.64031	0.05519								738.605	0.38347	0.04672	0.62446	0.05708		738.605	0.58078	0.04721	0.48923	0.06586
	740.612	0.38075	0.04398	0.3871	0.05319		740.612	0.56468	0.04068	0.64457	0.05773								740.612	0.38075	0.04398	0.63089	0.05861		740.612	0.56468	0.04068	0.48422	0.06738
	742.711	0.38278	0.04543	0.3779	0.05229		742.711	0.55388	0.03949	0.62413	0.063								742.711	0.38278	0.04543	0.61928	0.05805		742.711	0.55388	0.03949	0.47905	0.06808
	744.706	0.3746	0.04472	0.38555	0.05355		744.706	0.5662	0.03586	0.61893	0.05286								744.706	0.3746	0.04472	0.62561	0.05901		744.706	0.5662	0.03586	0.47765	0.067
	746.617	0.38301	0.04555	0.38012	0.05296		746.617	0.5505	0.0358	0.62262	0.05473								746.617	0.38301	0.04555	0.61828	0.05991		746.617	0.5505	0.0358	0.4785	0.06537
	748.605	0.37504	0.04586	0.37455	0.05194		748.605	0.56467	0.03682	0.64427	0.05928								748.605	0.37504	0.04586	0.61509	0.05982		748.605	0.56467	0.03682	0.47757	0.06455
	750.706	0.37954	0.04493	0.3751	0.05301		750.706	0.57601	0.03428	0.62039	0.06106								750.706	0.37954	0.04493	0.6138	0.05811		750.706	0.57601	0.03428	0.47808	0.06586
	752.605	0.3753	0.04573	0.37608	0.05362		752.605	0.56896	0.04276	0.62035	0.05752								752.605	0.3753	0.04573	0.61658	0.05954		752.605	0.56896	0.04276	0.47283	0.06648
	754.605	0.37159	0.04599	0.37139	0.05282		754.605	0.57153	0.03709	0.64599	0.0574								754.605	0.37159	0.04599	0.61874	0.06024		754.605	0.57153	0.03709	0.47591	0.06598
	756.708	0.37204	0.04615	0.37387	0.05247		756.708	0.55304	0.0379	0.63431	0.06402								756.708	0.37204	0.04615	0.6132	0.05895		756.708	0.55304	0.0379	0.47158	0.06417
	758.707	0.3712	0.04455	0.36612	0.05116		758.707	0.54665	0.0419	0.61561	0.05534								758.707	0.3712	0.04455	0.61089	0.05915		758.707	0.54665	0.0419	0.46927	0.06674
	760.605	0.37089	0.04431	0.36763	0.0516		760.605	0.58445	0.04102	0.62441	0.05395								760.605	0.37089	0.04431	0.61487	0.05838		760.605	0.58445	0.04102	0.47124	0.06694
	762.71	0.36452	0.04407	0.36596	0.05115		762.71	0.57929	0.03725	0.62094	0.05695								762.71	0.36452	0.04407	0.60588	0.05935		762.71	0.57929	0.03725	0.46722	0.06548
	764.605	0.37041	0.04393	0.36342	0.05142		764.605	0.54559	0.04128	0.61169	0.05457								764.605	0.37041	0.04393	0.60709	0.05938		764.605	0.54559	0.04128	0.46674	0.06614
	766.699	0.36339	0.04401	0.3566	0.05085		766.699	0.54574	0.04097	0.61561	0.05878								766.699	0.36339	0.04401	0.60248	0.05864		766.699	0.54574	0.04097	0.47065	0.06743
	768.615	0.36092	0.04376	0.36613	0.05179		768.615	0.55304	0.04074	0.60601	0.05687								768.615	0.36092	0.04376	0.60317	0.05838		768.615	0.55304	0.04074	0.46342	0.06572
	770.605	0.36413	0.04358	0.35654	0.05113		770.605	0.52408	0.04244	0.59157	0.05091								770.605	0.36413	0.04358	0.59721	0.05927		770.605	0.52408	0.04244	0.46347	0.06731
	772.605	0.35568	0.0438	0.35696	0.05104		772.605	0.52397	0.04223	0.63046	0.05739								772.605	0.35568	0.0438	0.59852	0.05856		772.605	0.52397	0.04223	0.46149	0.06699
	774.607	0.35643	0.04365	0.35169	0.05097		774.607	0.52293	0.03787	0.624	0.05296								774.607	0.35643	0.04365	0.59977	0.05955		774.607	0.52293	0.03787	0.46098	0.06409
	776.605	0.35022	0.04243	0.35265	0.0513		776.605	0.53453	0.03696	0.61159	0.05523								776.605	0.35022	0.04243	0.59601	0.05876		776.605	0.53453	0.03696	0.45953	0.06598
	778.605	0.35249	0.04332	0.35098	0.05004		778.605	0.55768	0.04614	0.59803	0.05431								778.605	0.35249	0.04332	0.59557	0.059		778.605	0.55768	0.04614	0.45923	0.06643
	780.717	0.35613	0.04407	0.35014	0.05101		780.717	0.53123	0.04205	0.61989	0.05697								780.717	0.35613	0.04407	0.58932	0.05798		780.717	0.53123	0.04205	0.46215	0.06552
	782.709	0.35475	0.04432	0.35214	0.0507		782.709	0.52269	0.04045	0.61188	0.05635								782.709	0.35475	0.04432	0.59609	0.05891		782.709	0.52269	0.04045	0.45561	0.0668
	784.709	0.35568	0.04298	0.34237	0.04999		784.709	0.52305	0.03715	0.60857	0.05591								784.709	0.35568	0.04298	0.58801	0.05811		784.709	0.52305	0.03715	0.45579	0.0652
	786.605	0.35571	0.04187	0.34287	0.05056		786.605	0.54249	0.03949	0.62398	0.05447								786.605	0.35571	0.04187	0.59772	0.05858		786.605	0.54249	0.03949	0.46208	0.06617
	788.605	0.35152	0.04267	0.34394	0.05048		788.605	0.48328	0.04464	0.61179	0.05929								788.605	0.35152	0.04267	0.58719	0.0591		788.605	0.48328	0.04464	0.45555	0.06502
	790.605	0.344	0.04047	0.34333	0.05021		790.605	0.51827	0.04493	0.61118	0.05804								790.605	0.344	0.04047	0.58742	0.0573		790.605	0.51827	0.04493	0.44994	0.06662
	792.605	0.34624	0.04202	0.34075	0.051		792.605	0.50616	0.04213	0.59555	0.05068								792.605	0.34624	0.04202	0.58452	0.05842		792.605	0.50616	0.04213	0.45362	0.06541
	794.619	0.34154	0.04169	0.34219	0.05186		794.619	0.51498	0.04196	0.58918	0.04687								794.619	0.34154	0.04169	0.58088	0.06016		794.619	0.51498	0.04196	0.45167	0.06519
	796.605	0.34299	0.04144	0.33633	0.04784		796.605	0.51133	0.04878	0.61924	0.05796								796.605	0.34299	0.04144	0.58144	0.05937		796.605	0.51133	0.04878	0.45098	0.06299
	798.605	0.34594	0.04247	0.33828	0.0499		798.605	0.47804	0.05493	0.58512	0.05107								798.605	0.34594	0.04247	0.58155	0.05871		798.605	0.47804	0.05493	0.44657	0.0644
	800.704	0.33804	0.04157	0.33376	0.0487		800.704	0.53187	0.04768	0.58776	0.0522								800.704	0.33804	0.04157	0.57845	0.05914		800.704	0.53187	0.04768	0.44922	0.06759
	802.605	0.33945	0.04146	0.3336	0.04964		802.605	0.52053	0.04834	0.56972	0.04887								802.605	0.33945	0.04146	0.57778	0.05887		802.605	0.52053	0.04834	0.44916	0.06425
	804.605	0.33751	0.04113	0.33424	0.04849		804.605	0.5296	0.04513	0.57937	0.05508								804.605	0.33751	0.04113	0.57867	0.05882		804.605	0.5296	0.04513	0.44646	0.06875
	806.605	0.33685	0.04113	0.33366	0.05149		806.605	0.51076	0.04635	0.57407	0.04555								806.605	0.33685	0.04113	0.57362	0.05824		806.605	0.51076	0.04635	0.44699	0.06503
	808.605	0.33618	0.0413	0.3266	0.05067		808.605	0.51715	0.04286	0.58768	0.05055								808.605	0.33618	0.0413	0.57315	0.0597		808.605	0.51715	0.04286	0.45026	0.0663
	810.605	0.33438	0.03941	0.32457	0.04895		810.605	0.51897	0.04772	0.59963	0.05347								810.605	0.33438	0.03941	0.57178	0.05705		810.605	0.51897	0.04772	0.44583	0.06563
	812.605	0.33914	0.03942	0.3283	0.04957		812.605	0.48605	0.04962	0.5597	0.0533								812.605	0.33914	0.03942	0.56985	0.05907		812.605	0.48605	0.04962	0.45267	0.0656
	814.698	0.33149	0.03896	0.32826	0.04841		814.698	0.48426	0.05242	0.57738	0.05554								814.698	0.33149	0.03896	0.56926	0.05919		814.698	0.48426	0.05242	0.44402	0.06506
	816.605	0.3276	0.03989	0.32566	0.04868		816.605	0.49979	0.04531	0.59186	0.05469								816.605	0.3276	0.03989	0.57001	0.0569		816.605	0.49979	0.04531	0.447	0.06562
	818.608	0.33283	0.04098	0.32249	0.04748		818.608	0.50217	0.04808	0.56153	0.05285								818.608	0.33283	0.04098	0.56598	0.05833		818.608	0.50217	0.04808	0.44205	0.06641
	820.609	0.33102	0.04113	0.31982	0.04989		820.609	0.50034	0.04732	0.58714	0.05404								820.609	0.33102	0.04113	0.56217	0.05859		820.609	0.50034	0.04732	0.44476	0.06664
	822.605	0.3263	0.03987	0.31831	0.04697		822.605	0.50897	0.04544	0.57502	0.05747								822.605	0.3263	0.03987	0.56182	0.05881		822.605	0.50897	0.04544	0.44117	0.06634
	824.609	0.32977	0.03963	0.32063	0.04904		824.609	0.48538	0.04769	0.55647	0.04418								824.609	0.32977	0.03963	0.56432	0.05904		824.609	0.48538	0.04769	0.43805	0.06563
	826.605	0.32973	0.03855	0.31536	0.04887		826.605	0.48181	0.04549	0.55852	0.04843								826.605	0.32973	0.03855	0.55905	0.05978		826.605	0.48181	0.04549	0.44119	0.06438
	828.706	0.32523	0.03854	0.32197	0.04852		828.706	0.47799	0.04307	0.57021	0.05294								828.706	0.32523	0.03854	0.55991	0.06044		828.706	0.47799	0.04307	0.43539	0.06502
	830.693	0.32955	0.04005	0.31768	0.04861		830.693	0.49305	0.05006	0.5703	0.04925								830.693	0.32955	0.04005	0.55731	0.05998		830.693	0.49305	0.05006	0.43781	0.06594
	832.703	0.31692	0.03915	0.3152	0.04922		832.703	0.49964	0.04407	0.55765	0.04785								832.703	0.31692	0.03915	0.55511	0.05847		832.703	0.49964	0.04407	0.43701	0.06706
	834.605	0.32374	0.03933	0.31505	0.04949		834.605	0.50451	0.04655	0.56976	0.05454								834.605	0.32374	0.03933	0.55547	0.05962		834.605	0.50451	0.04655	0.43343	0.06768
	836.703	0.32053	0.03837	0.31638	0.05017		836.703	0.46607	0.04357	0.56589	0.05709								836.703	0.32053	0.03837	0.55623	0.05913		836.703	0.46607	0.04357	0.43223	0.06735
	838.605	0.32413	0.04039	0.31838	0.04879		838.605	0.48757	0.05072	0.54993	0.05078								838.605	0.32413	0.04039	0.55393	0.06035		838.605	0.48757	0.05072	0.43285	0.06758
	840.702	0.31882	0.03722	0.3142	0.0489		840.702	0.48844	0.05155	0.56155	0.04691								840.702	0.31882	0.03722	0.54228	0.05912		840.702	0.48844	0.05155	0.43607	0.06593
	842.605	0.3168	0.03815	0.31264	0.04836		842.605	0.50984	0.04421	0.5471	0.04746								842.605	0.3168	0.03815	0.54295	0.05965		842.605	0.50984	0.04421	0.43344	0.06579
	844.605	0.32212	0.03776	0.30651	0.04897		844.605	0.46828	0.04677	0.55709	0.05605								844.605	0.32212	0.03776	0.54597	0.05983		844.605	0.46828	0.04677	0.43325	0.06613
	846.715	0.31661	0.0387	0.30937	0.04871		846.715	0.46641	0.05309	0.55253	0.04497								846.715	0.31661	0.0387	0.54639	0.06068		846.715	0.46641	0.05309	0.42801	0.06516
	848.719	0.31953	0.03884	0.30976	0.04876		848.719	0.48914	0.04472	0.54378	0.0471								848.719	0.31953	0.03884	0.54365	0.05896		848.719	0.48914	0.04472	0.42466	0.06771
	850.608	0.31632	0.038	0.30582	0.04807		850.608	0.47051	0.05059	0.55015	0.05425								850.608	0.31632	0.038	0.5438	0.05898		850.608	0.47051	0.05059	0.43089	0.06813
	852.605	0.31465	0.03881	0.30467	0.04939		852.605	0.47286	0.04083	0.54346	0.05413								852.605	0.31465	0.03881	0.54658	0.05909		852.605	0.47286	0.04083	0.43179	0.06656
	854.605	0.31678	0.03627	0.30573	0.04802		854.605	0.47587	0.04385	0.53117	0.04474								854.605	0.31678	0.03627	0.53928	0.0595		854.605	0.47587	0.04385	0.42943	0.06705
	856.605	0.31507	0.03755	0.30331	0.04678		856.605	0.46433	0.05362	0.53569	0.04535								856.605	0.31507	0.03755	0.53561	0.0597		856.605	0.46433	0.05362	0.42696	0.06802
	858.605	0.31251	0.03743	0.30274	0.04829		858.605	0.48364	0.04813	0.5526	0.0514								858.605	0.31251	0.03743	0.53856	0.05886		858.605	0.48364	0.04813	0.42764	0.0658
	860.721	0.31052	0.03715	0.30197	0.04844		860.721	0.44448	0.0486	0.52781	0.0515								860.721	0.31052	0.03715	0.536	0.06006		860.721	0.44448	0.0486	0.42722	0.06567
	862.605	0.31561	0.03667	0.30108	0.04752		862.605	0.44016	0.04861	0.5463	0.04821								862.605	0.31561	0.03667	0.53572	0.05932		862.605	0.44016	0.04861	0.42691	0.06628
	864.605	0.31393	0.03773	0.2982	0.05051		864.605	0.51184	0.05144	0.53674	0.05693								864.605	0.31393	0.03773	0.5348	0.05893		864.605	0.51184	0.05144	0.42963	0.06631
	866.606	0.30523	0.03737	0.29677	0.0486		866.606	0.44834	0.04777	0.53632	0.05022								866.606	0.30523	0.03737	0.52717	0.05882		866.606	0.44834	0.04777	0.42701	0.06469
	868.605	0.30448	0.0361	0.29865	0.04781		868.605	0.46565	0.04867	0.53702	0.0512								868.605	0.30448	0.0361	0.53462	0.06086		868.605	0.46565	0.04867	0.42217	0.06549
	870.707	0.30203	0.03777	0.29843	0.04636		870.707	0.45667	0.04993	0.53254	0.04512								870.707	0.30203	0.03777	0.52569	0.06062		870.707	0.45667	0.04993	0.42592	0.06756
	872.605	0.3052	0.03782	0.29746	0.04793		872.605	0.4599	0.05158	0.55525	0.04653								872.605	0.3052	0.03782	0.52568	0.05916		872.605	0.4599	0.05158	0.42271	0.06634
	874.605	0.2978	0.03596	0.29693	0.04827		874.605	0.46626	0.04532	0.54167	0.04853								874.605	0.2978	0.03596	0.5283	0.05921		874.605	0.46626	0.04532	0.42419	0.06401
	876.605	0.30734	0.03669	0.2947	0.04656		876.605	0.46424	0.04589	0.5207	0.0457								876.605	0.30734	0.03669	0.52622	0.05851		876.605	0.46424	0.04589	0.41876	0.06582
	878.605	0.3034	0.03668	0.29812	0.04773		878.605	0.50849	0.05103	0.52705	0.04802								878.605	0.3034	0.03668	0.52286	0.0611		878.605	0.50849	0.05103	0.42603	0.06522
	880.711	0.30269	0.03734	0.2923	0.04729		880.711	0.48375	0.0441	0.52815	0.0507								880.711	0.30269	0.03734	0.52574	0.06064		880.711	0.48375	0.0441	0.42307	0.06506
	882.605	0.30098	0.03646	0.29149	0.04742		882.605	0.4393	0.05272	0.54338	0.05548								882.605	0.30098	0.03646	0.51841	0.06108		882.605	0.4393	0.05272	0.41712	0.0663
	884.605	0.30448	0.03763	0.29377	0.0481		884.605	0.49302	0.04472	0.51032	0.04348								884.605	0.30448	0.03763	0.5213	0.06031		884.605	0.49302	0.04472	0.41999	0.06804
	886.605	0.30439	0.03763	0.2883	0.04602		886.605	0.44027	0.04633	0.54281	0.05171								886.605	0.30439	0.03763	0.52174	0.06126		886.605	0.44027	0.04633	0.41218	0.06702
	888.605	0.29664	0.03685	0.29177	0.04728		888.605	0.43705	0.04501	0.53653	0.04881								888.605	0.29664	0.03685	0.51791	0.06076		888.605	0.43705	0.04501	0.41825	0.06581
	890.702	0.30405	0.03653	0.28729	0.04575		890.702	0.43423	0.05175	0.53158	0.0501								890.702	0.30405	0.03653	0.52088	0.06083		890.702	0.43423	0.05175	0.41298	0.06644
	892.619	0.29839	0.03599	0.28915	0.04642		892.619	0.4484	0.04721	0.55014	0.05614								892.619	0.29839	0.03599	0.52268	0.06065		892.619	0.4484	0.04721	0.41665	0.06643
	894.605	0.29597	0.03613	0.28841	0.04745		894.605	0.46923	0.04557	0.52744	0.05409								894.605	0.29597	0.03613	0.51342	0.05939		894.605	0.46923	0.04557	0.41426	0.06552
	896.614	0.29163	0.03519	0.28534	0.04532		896.614	0.46213	0.04276	0.52724	0.04767								896.614	0.29163	0.03519	0.51006	0.05834		896.614	0.46213	0.04276	0.41267	0.06492
	898.717	0.29625	0.03718	0.28425	0.04485		898.717	0.42961	0.05257	0.51529	0.0435								898.717	0.29625	0.03718	0.50963	0.05972		898.717	0.42961	0.05257	0.41296	0.06578
	900.71	0.34056	0.03743	0.35418	0.05549		900.71	0.51394	0.0401	0.55824	0.04827								900.71	0.34056	0.03743	0.55539	0.05734		900.71	0.51394	0.0401	0.44251	0.06778
	902.605	0.75663	0.03291	0.77053	0.06755		902.605	0.7624	0.03554	0.74779	0.03896								902.605	0.75663	0.03291	0.81618	0.02677		902.605	0.7624	0.03554	0.68593	0.06411
	904.714	0.8773	0.01981	0.88618	0.04463		904.714	0.8982	0.03483	0.84619	0.0401								904.714	0.8773	0.01981	0.88216	0.01565		904.714	0.8982	0.03483	0.74293	0.05781
	906.704	0.91532	0.01653	0.95553	0.02626		906.704	0.91993	0.02806	0.86412	0.03748								906.704	0.91532	0.01653	0.90734	0.01252		906.704	0.91993	0.02806	0.79064	0.04982
	908.605	0.93967	0.01636	0.97076	0.01462		908.605	0.98232	0.03369	0.88164	0.03167								908.605	0.93967	0.01636	0.92509	0.0104		908.605	0.98232	0.03369	0.81819	0.04526
	910.605	0.95688	0.01565	0.98914	0.01277		910.605	0.94928	0.03294	0.90804	0.02929								910.605	0.95688	0.01565	0.93975	0.0106		910.605	0.94928	0.03294	0.84434	0.03981
	912.716	0.9655	0.01403	0.99563	0.00935		912.716	0.95995	0.02649	0.9149	0.03293								912.716	0.9655	0.01403	0.94926	0.00979		912.716	0.95995	0.02649	0.8584	0.03892
	914.605	0.9814	0.01332	1.00869	0.00866		914.605	0.98903	0.02593	0.91969	0.0246								914.605	0.9814	0.01332	0.95953	0.00986		914.605	0.98903	0.02593	0.87303	0.03536
	916.605	0.98134	0.01119	1.01024	0.00793		916.605	0.95323	0.02505	0.93431	0.02682								916.605	0.98134	0.01119	0.96037	0.0094		916.605	0.95323	0.02505	0.88662	0.03513
	918.607	0.98271	0.01268	1.00709	0.0074		918.607	0.94669	0.0207	0.95049	0.02876								918.607	0.98271	0.01268	0.97055	0.0089		918.607	0.94669	0.0207	0.90097	0.03125
	920.605	0.9847	0.01025	1.00905	0.00735		920.605	0.99463	0.02037	0.95444	0.02251								920.605	0.9847	0.01025	0.97833	0.00763		920.605	0.99463	0.02037	0.90526	0.03028
	922.606	0.99048	0.01163	1.00926	0.00925		922.606	0.99532	0.03271	0.9546	0.02476								922.606	0.99048	0.01163	0.97588	0.00803		922.606	0.99532	0.03271	0.91132	0.03199
	924.726	0.99297	0.01234	1.01176	0.00891		924.726	0.97186	0.02568	0.96799	0.02288								924.726	0.99297	0.01234	0.97767	0.00732		924.726	0.97186	0.02568	0.92548	0.02662
	926.606	0.9889	0.00899	1.01767	0.00792		926.606	0.99136	0.02331	0.9741	0.018								926.606	0.9889	0.00899	0.98179	0.00581		926.606	0.99136	0.02331	0.9264	0.0288
	928.605	0.98808	0.01139	1.01382	0.0072		928.605	0.98548	0.01613	0.96477	0.02284								928.605	0.98808	0.01139	0.99132	0.00943		928.605	0.98548	0.01613	0.93495	0.0282
	930.605	0.9909	0.01009	1.01145	0.00593		930.605	0.9825	0.02712	0.99006	0.01913								930.605	0.9909	0.01009	0.9906	0.00872		930.605	0.9825	0.02712	0.94312	0.02523
	932.605	0.99457	0.01219	1.01739	0.00501		932.605	0.97281	0.02108	0.98992	0.01845								932.605	0.99457	0.01219	0.99405	0.00454		932.605	0.97281	0.02108	0.94622	0.02517
	934.605	0.99314	0.01162	1.0064	0.00874		934.605	0.97921	0.01844	1.00091	0.02151								934.605	0.99314	0.01162	0.99796	0.00527		934.605	0.97921	0.01844	0.9509	0.02173
	936.7	0.98971	0.00876	1.00355	0.00697		936.7	1.01258	0.02446	0.99437	0.01817								936.7	0.98971	0.00876	0.99975	0.00735		936.7	1.01258	0.02446	0.9586	0.02239
	938.708	0.99061	0.00805	1.00142	0.00704		938.708	0.98922	0.0181	1.02215	0.01768								938.708	0.99061	0.00805	0.99986	0.00558		938.708	0.98922	0.0181	0.96194	0.02325
	940.605	0.9884	0.00949	1.00489	0.00709		940.605	0.99739	0.02283	0.99799	0.01553								940.605	0.9884	0.00949	1.00329	0.00489		940.605	0.99739	0.02283	0.96381	0.01996
	942.707	0.99302	0.00745	1.00356	0.00627		942.707	1.01476	0.02365	1.02168	0.01775								942.707	0.99302	0.00745	1.00409	0.00638		942.707	1.01476	0.02365	0.97022	0.0191
	944.703	0.99511	0.00822	1.00451	0.00589		944.703	0.97137	0.01767	1.01289	0.01703								944.703	0.99511	0.00822	0.99925	0.00586		944.703	0.97137	0.01767	0.96844	0.01796
	946.616	0.99589	0.00878	1.0011	0.00914		946.616	0.9992	0.02506	1.01438	0.01756								946.616	0.99589	0.00878	1.00797	0.00468		946.616	0.9992	0.02506	0.9753	0.01806
	948.605	0.9958	0.00858	1.00597	0.00693		948.605	1.01194	0.02335	1.0187	0.02116								948.605	0.9958	0.00858	1.00915	0.00459		948.605	1.01194	0.02335	0.97469	0.01815
	950.605	0.98851	0.00766	1.00515	0.00772		950.605	0.99251	0.03223	1.03211	0.02345								950.605	0.98851	0.00766	1.00717	0.00419		950.605	0.99251	0.03223	0.9823	0.01785
	952.605	0.99037	0.00744	0.99792	0.00726		952.605	1.00373	0.0402	1.02124	0.02044								952.605	0.99037	0.00744	1.0133	0.00449		952.605	1.00373	0.0402	0.98302	0.01666
	954.701	0.98869	0.00926	0.99978	0.00702		954.701	1.00366	0.01778	1.04193	0.02072								954.701	0.98869	0.00926	1.0176	0.00316		954.701	1.00366	0.01778	0.98106	0.01505
	956.704	0.99192	0.00845	1.00521	0.00641		956.704	0.96601	0.02132	1.0296	0.01778								956.704	0.99192	0.00845	1.01651	0.00467		956.704	0.96601	0.02132	0.98744	0.01401
	958.605	0.99052	0.01045	1.00316	0.00698		958.605	1.00246	0.02231	1.02671	0.02317								958.605	0.99052	0.01045	1.01753	0.00245		958.605	1.00246	0.02231	0.99029	0.01219
	960.605	0.98463	0.01007	0.99895	0.00678		960.605	1.00285	0.0276	1.04076	0.02059								960.605	0.98463	0.01007	1.01222	0.00458		960.605	1.00285	0.0276	0.9965	0.01311
	962.702	0.98999	0.01108	1.00224	0.00683		962.702	0.99377	0.02832	1.01651	0.02152								962.702	0.98999	0.01108	1.00818	0.00361		962.702	0.99377	0.02832	0.99587	0.0115
	964.703	0.9871	0.01069	1.0017	0.00711		964.703	1.00951	0.03404	1.03982	0.02457								964.703	0.9871	0.01069	1.01558	0.00422		964.703	1.00951	0.03404	0.99035	0.01419
	966.605	0.99237	0.00902	1.00482	0.00693		966.605	1.00046	0.01782	1.02895	0.02129								966.605	0.99237	0.00902	1.01823	0.00291		966.605	1.00046	0.01782	0.99706	0.0104
	968.605	0.9871	0.01145	0.99829	0.00645		968.605	1.00032	0.02715	1.03656	0.02239								968.605	0.9871	0.01145	1.01252	0.00391		968.605	1.00032	0.02715	0.99473	0.01059
	970.606	0.98873	0.01055	1.00245	0.00531		970.606	1.00196	0.03088	1.055	0.02588								970.606	0.98873	0.01055	1.00986	0.00457		970.606	1.00196	0.03088	1.00376	0.00927
	972.701	0.98481	0.01174	1.0009	0.00745		972.701	0.99158	0.02533	1.0483	0.02421								972.701	0.98481	0.01174	1.01805	0.00396		972.701	0.99158	0.02533	1.00119	0.01021
	974.605	0.9909	0.01166	1.00001	0.00716		974.605	1.02018	0.03148	1.03467	0.026								974.605	0.9909	0.01166	1.02221	0.00504		974.605	1.02018	0.03148	0.99876	0.00973
	976.605	0.98246	0.01233	0.99864	0.00784		976.605	1.01627	0.0329	1.06302	0.02183								976.605	0.98246	0.01233	1.01812	0.00425		976.605	1.01627	0.0329	1	0.01069
	978.605	0.98099	0.01251	0.99806	0.00915		978.605	1.01904	0.02615	1.06006	0.03044								978.605	0.98099	0.01251	1.02112	0.00346		978.605	1.01904	0.02615	1.00711	0.00794
	980.605	0.98667	0.01351	0.99748	0.01082		980.605	1.04116	0.04274	1.03912	0.029								980.605	0.98667	0.01351	1.02001	0.0042		980.605	1.04116	0.04274	1.00405	0.01062
	982.701	0.98062	0.01258	1.00332	0.00692		982.701	1.04728	0.03564	1.0355	0.02495								982.701	0.98062	0.01258	1.02134	0.00338		982.701	1.04728	0.03564	1.00991	0.006
	984.695	0.98127	0.01527	0.99983	0.00912		984.695	1.0051	0.02735	1.03488	0.02705								984.695	0.98127	0.01527	1.02017	0.00492		984.695	1.0051	0.02735	1.01113	0.00805
	986.607	0.98186	0.01518	0.99346	0.01014		986.607	1.03893	0.03993	1.05837	0.03001								986.607	0.98186	0.01518	1.0093	0.00533		986.607	1.03893	0.03993	1.00974	0.00972
	988.605	0.97898	0.01483	0.996	0.00985		988.605	1.01815	0.03277	1.05758	0.02765								988.605	0.97898	0.01483	1.02044	0.00469		988.605	1.01815	0.03277	1.00862	0.0071
	990.619	0.98119	0.01553	0.99773	0.01105		990.619	0.99744	0.03889	1.06213	0.02509								990.619	0.98119	0.01553	1.0215	0.00482		990.619	0.99744	0.03889	1.01099	0.00699
	992.605	0.97704	0.01604	0.9948	0.01154		992.605	1.02088	0.03114	1.04637	0.02816								992.605	0.97704	0.01604	1.02036	0.00586		992.605	1.02088	0.03114	1.01428	0.00894
	994.618	0.9776	0.01643	0.99439	0.01116		994.618	1.07366	0.04289	1.05388	0.03367								994.618	0.9776	0.01643	1.01589	0.00434		994.618	1.07366	0.04289	1.01247	0.00895
	996.714	0.98324	0.0168	1.00031	0.0124		996.714	1.00988	0.03574	1.04921	0.02693								996.714	0.98324	0.0168	1.02192	0.00485		996.714	1.00988	0.03574	1.02044	0.00787
	998.605	0.9784	0.01735	1.00042	0.01202		998.605	1.04009	0.05015	1.03764	0.02171								998.605	0.9784	0.01735	1.02275	0.00498		998.605	1.04009	0.05015	1.01744	0.0068
	1000.61	0.96465	0.0191	0.99885	0.01202		1000.61	1.00787	0.03409	1.0551	0.02141								1000.61	0.96465	0.0191	1.02158	0.00692		1000.61	1.00787	0.03409	1.01769	0.00881
	1002.7	0.96872	0.02001	0.9897	0.0126		1002.7	1.02893	0.04594	1.06996	0.03268								1002.7	0.96872	0.02001	1.01165	0.00556		1002.7	1.02893	0.04594	1.02251	0.00828
	1004.7	0.97141	0.01823	0.99495	0.01321		1004.7	1.01129	0.03601	1.05023	0.0246								1004.7	0.97141	0.01823	1.02244	0.00721		1004.7	1.01129	0.03601	1.01872	0.00995
	1006.7	0.96597	0.01745	0.98888	0.01504		1006.7	1.02421	0.03998	1.05943	0.02								1006.7	0.96597	0.01745	1.01138	0.00536		1006.7	1.02421	0.03998	1.01949	0.00737
	1008.61	0.97364	0.01835	0.98769	0.01445		1008.61	1.04455	0.03756	1.04678	0.02439								1008.61	0.97364	0.01835	1.01735	0.00623		1008.61	1.04455	0.03756	1.01671	0.00822
	1010.71	0.97095	0.01954	0.99061	0.0132		1010.71	1.0346	0.04338	1.06099	0.03311								1010.71	0.97095	0.01954	1.01305	0.00666		1010.71	1.0346	0.04338	1.02051	0.00715
	1012.61	0.96839	0.02195	0.98582	0.0176		1012.61	1.04309	0.041	1.09036	0.03278								1012.61	0.96839	0.02195	1.01103	0.00801		1012.61	1.04309	0.041	1.02394	0.00777
	1014.72	0.97047	0.01968	0.9862	0.01775		1014.72	1.06049	0.04558	1.06242	0.02359								1014.72	0.97047	0.01968	1.01714	0.00668		1014.72	1.06049	0.04558	1.0182	0.01099
	1016.61	0.96974	0.02069	0.98613	0.01381		1016.61	1.0569	0.04815	1.04287	0.03354								1016.61	0.96974	0.02069	1.01518	0.00656		1016.61	1.0569	0.04815	1.01574	0.01048
	1018.61	0.9643	0.02109	0.98775	0.0148		1018.61	1.08135	0.05496	1.04436	0.03077								1018.61	0.9643	0.02109	1.01382	0.0065		1018.61	1.08135	0.05496	1.01957	0.00854
	1020.61	0.9727	0.01997	0.98715	0.017		1020.61	1.05425	0.0379	1.08431	0.03052								1020.61	0.9727	0.01997	1.00856	0.00579		1020.61	1.05425	0.0379	1.01824	0.00996
	1022.61	0.97139	0.02249	0.99306	0.01422		1022.61	1.05066	0.0486	1.09054	0.03499								1022.61	0.97139	0.02249	1.01573	0.00725		1022.61	1.05066	0.0486	1.0354	0.00919
	1024.71	0.97483	0.02313	0.98778	0.01729		1024.71	1.04219	0.04721	1.09949	0.03414								1024.71	0.97483	0.02313	1.02389	0.00893		1024.71	1.04219	0.04721	1.03714	0.01052
	1026.72	0.96592	0.02255	0.99571	0.01405		1026.72	1.09093	0.05517	1.07183	0.02652								1026.72	0.96592	0.02255	1.02266	0.0079		1026.72	1.09093	0.05517	1.02737	0.00909
	1028.71	0.95879	0.02189	0.98416	0.01569		1028.71	1.05451	0.05675	1.08099	0.03208								1028.71	0.95879	0.02189	1.01347	0.00699		1028.71	1.05451	0.05675	1.02664	0.01139
	1030.61	0.95844	0.02302	0.98322	0.01675		1030.61	1.05298	0.05296	1.07834	0.03088								1030.61	0.95844	0.02302	1.01787	0.00714		1030.61	1.05298	0.05296	1.03271	0.01241
	1032.61	0.9592	0.02129	0.9727	0.01863		1032.61	1.08395	0.05791	1.06748	0.02259								1032.61	0.9592	0.02129	1.01787	0.00742		1032.61	1.08395	0.05791	1.03258	0.01293
	1034.61	0.94012	0.0254	0.96444	0.01989		1034.61	1.05693	0.0568	1.08988	0.02667								1034.61	0.94012	0.0254	1.02691	0.01169		1034.61	1.05693	0.0568	1.02786	0.01242
	1036.61	0.94006	0.02532	0.9625	0.02076		1036.61	1.06348	0.062	1.09343	0.0344								1036.61	0.94006	0.02532	1.01835	0.00849		1036.61	1.06348	0.062	1.01807	0.01139
	1038.61	0.93634	0.02562	0.96165	0.02398		1038.61	1.08453	0.0674	1.08522	0.03363								1038.61	0.93634	0.02562	1.01213	0.0096		1038.61	1.08453	0.0674	1.01722	0.01391
	1040.61	0.92805	0.02701	0.95335	0.0242		1040.61	1.04085	0.06158	1.06395	0.03534								1040.61	0.92805	0.02701	1.01061	0.01059		1040.61	1.04085	0.06158	1.0231	0.01655
	1042.61	0.92489	0.02599	0.94619	0.02714		1042.61	1.04056	0.05982	1.06454	0.03117								1042.61	0.92489	0.02599	1.00199	0.00748		1042.61	1.04056	0.05982	1.0196	0.01557
	1044.7	0.9259	0.02738	0.93835	0.02912		1044.7	1.03547	0.06361	1.0867	0.03537								1044.7	0.9259	0.02738	1.00995	0.01068		1044.7	1.03547	0.06361	1.00832	0.01547
	1046.61	0.91886	0.02942	0.93997	0.02987		1046.61	1.08447	0.05204	1.08408	0.03613								1046.61	0.91886	0.02942	1.00213	0.01042		1046.61	1.08447	0.05204	1.01204	0.01366
	1048.72	0.91353	0.02943	0.93643	0.03243		1048.72	1.05416	0.05261	1.07687	0.03291								1048.72	0.91353	0.02943	0.99854	0.00969		1048.72	1.05416	0.05261	1.01161	0.01761
	1050.61	0.91267	0.03121	0.93343	0.03262		1050.61	1.05179	0.05988	1.06947	0.03475								1050.61	0.91267	0.03121	1.0022	0.00941		1050.61	1.05179	0.05988	1.01284	0.01564
	1052.61	0.90289	0.02966	0.92761	0.03308		1052.61	1.03207	0.06336	1.07057	0.03527								1052.61	0.90289	0.02966	1.00124	0.01118		1052.61	1.03207	0.06336	1.00923	0.01927
	1054.61	0.90124	0.031	0.93069	0.03646		1054.61	1.05124	0.06453	1.05916	0.03994								1054.61	0.90124	0.031	1.00009	0.01175		1054.61	1.05124	0.06453	1.00913	0.01865
	1056.61	0.89804	0.03208	0.92462	0.03831		1056.61	1.06295	0.06412	1.03547	0.03298								1056.61	0.89804	0.03208	0.99856	0.01246		1056.61	1.06295	0.06412	1.01587	0.01816
	1058.7	0.89171	0.0319	0.91873	0.03763		1058.7	1.05031	0.06461	1.06284	0.04194								1058.7	0.89171	0.0319	0.99532	0.01197		1058.7	1.05031	0.06461	1.0079	0.02006
	1060.61	0.8934	0.03357	0.91051	0.04042		1060.61	1.05579	0.06245	1.05214	0.04079								1060.61	0.8934	0.03357	0.99657	0.01237		1060.61	1.05579	0.06245	0.9951	0.01904
	1062.61	0.88052	0.0348	0.91705	0.04064		1062.61	1.03411	0.05052	1.05181	0.03521								1062.61	0.88052	0.0348	0.98744	0.01257		1062.61	1.03411	0.05052	1.00105	0.02001
	1064.61	0.88335	0.03289	0.90573	0.04281		1064.61	1.02022	0.0621	1.05187	0.04356								1064.61	0.88335	0.03289	0.99444	0.01383		1064.61	1.02022	0.0621	0.99811	0.02115
	1066.61	0.88344	0.03272	0.9038	0.04241		1066.61	1.04171	0.06708	1.04331	0.03447								1066.61	0.88344	0.03272	0.99044	0.01398		1066.61	1.04171	0.06708	0.99475	0.02268
	1068.62	0.87613	0.03458	0.90092	0.04375		1068.62	1.02232	0.05249	1.03752	0.03936								1068.62	0.87613	0.03458	0.98093	0.01289		1068.62	1.02232	0.05249	0.99582	0.0227
	1070.61	0.87747	0.03407	0.90354	0.04405		1070.61	1.04947	0.06714	1.045	0.04415								1070.61	0.87747	0.03407	0.97767	0.01313		1070.61	1.04947	0.06714	0.99654	0.02207
	1072.61	0.86771	0.03621	0.8995	0.04549		1072.61	1.04134	0.06399	1.06309	0.04294								1072.61	0.86771	0.03621	0.97689	0.01419		1072.61	1.04134	0.06399	0.9922	0.02368
	1074.61	0.87137	0.03572	0.89723	0.04436		1074.61	1.03486	0.06277	1.05103	0.04345								1074.61	0.87137	0.03572	0.97642	0.01266		1074.61	1.03486	0.06277	0.99013	0.02684
	1076.61	0.87076	0.03476	0.89848	0.04624		1076.61	1.01023	0.05877	1.0397	0.0393								1076.61	0.87076	0.03476	0.97688	0.01671		1076.61	1.01023	0.05877	0.99295	0.02482
	1078.61	0.86351	0.03615	0.89303	0.04788		1078.61	1.0416	0.06236	1.06324	0.04559								1078.61	0.86351	0.03615	0.97538	0.01415		1078.61	1.0416	0.06236	0.98846	0.02444
	1080.71	0.86129	0.03686	0.88262	0.06271		1080.71	1.03881	0.06711	1.01666	0.04396								1080.71	0.86129	0.03686	0.9707	0.02033		1080.71	1.03881	0.06711	0.99714	0.0287

## Sheet: Fig5
5b trace	time (s)	G13 135-p115		G13 135-p115E32G		5b AUC	G13 127-p115	G13 127-p115E32G	G13 135-p115	G13 135-p115E32G	5c		G13 135-p115												G13 135-p115E32G												5d trace	time (s)	G13 135-p115		G13 135 R128A-p115		G13 135 R128-p115E32G		5d AUC	G13 135-p115	G13 135 R128A-p115	G13 135 R128A-LARG	G13 135 R128-p115E32G
	0.604	0.03629	0.01221	-0.08612	0.11617		150.67	469.234	318.05	466.897		-1.52288	0.02094	0	0.015252	0.035072	0.034072	0	0	0	0				0	0	0	0.030944	0.029596	0.00094089	0.008242	0.001652	0.004902					0.604	0.03629	0.01221	0.07761	0.025	0.00823	0.02518		318.05	587.028	561.5	356.968
	2.606	0.00557	0.01447	-0.11328	0.12205		231.986	393.61	421.914	524.899		-1	0.029782	0.14543	0.006388	0.165366	0.110908	0.049682	0.052766	0.03162	0.035794	0.022046			0.055746	0.209232	0.041606	0.037422	0.030952	0.035662	0.027788	0.029926	0.043264	0.03581				2.606	0.00557	0.01447	0.04875	0.02384	-0.00763	0.02547		421.914	428.782	719.692	292.333
	4.607	0.00457	0.01362	-0.1136	0.12086		273.527	437.376	294.708	575.755		-0.522879	0.085786	0.18876	0.211366	0.165872	0.075518	0.10118	0.069694	0.01764	0.118806				0.059694	0.099982	0.08797	0.167776	0.083906	0.304416	0.267466	0.46509	0.35726					4.607	0.00457	0.01362	0.04649	0.02333	-0.00879	0.02469		294.708	382.549	353.218	370.273
	6.605	0.00419	0.01428	-0.11664	0.11931		346.395	413.709	209.688	320.925		0	0.332054	0.295164	0.37865	0.26697	0.4299	0.272388	0.569942	0.282956	0.6162	0.16166			0.670172	0.790038	0.373702	0.535242	0.475174	0.64901	0.512766	0.670394	0.689076	0.458314				6.605	0.00419	0.01428	0.04208	0.02322	-0.01041	0.02389		209.688	355.918	505.241	540.479
	8.605	0.00369	0.01426	-0.11594	0.11848		212.309	502.315	193.408	457.497		0.477121	0.400612	0.721428	0.712502	0.473358	0.440652	0.693408	0.4147	0.37944	0.583414				0.756656	0.685648	0.596984	0.595236	0.617218	0.82382	0.745364	0.902256	0.814522					8.605	0.00369	0.01426	0.04178	0.02261	-0.01179	0.02262		193.408	418.225	728.693	457.385
	10.605	-0.00196	0.01286	-0.11749	0.11684		432.636	514.063	145.311	509.526		1	0.84359	0.613034	0.902466	0.695782	0.852114	0.839294	0.926444	0.850518	0.895732	0.722414			0.938514	0.963568	0.873552	0.883618	0.93272	0.97551	0.935444	0.960734	0.957066	0.890946				10.605	-0.00196	0.01286	0.03784	0.0225	-0.0123	0.02237		145.311	436.228	650.922	491.928
	12.605	-6.02357e-05	0.01311	-0.11818	0.11723		464.803	488.123	243.84	510.652		1.47712	0.856508	0.975414	0.886076	0.931322	0.800158	0.9625	0.83736	0.815504	0.93374				0.980646	0.903926	0.896602	0.9596	0.931072	0.989648	0.9328	0.97145	0.992222					12.605	-6.02357e-05	0.01311	0.03663	0.02154	-0.01379	0.02198		243.84	400.766	438.934	289.676
	14.605	-0.00151	0.01314	-0.11513	0.11517		197.413	537.15	363.834	492.464		2	1	1	1	1	1	1	1	1	1	1			1	1	1	1	1	1	1	1	1	1				14.605	-0.00151	0.01314	0.03377	0.02181	-0.01232	0.02194		363.834	335.519	471.717	614.214
	16.604	-0.00204	0.01318	-0.11485	0.1119		414.413	410.703	394.548	345.698																												16.604	-0.00204	0.01318	0.03216	0.02088	-0.01266	0.02186		394.548	354.253	450.566	454.144
	18.604	-0.00326	0.01301	-0.11437	0.10917		378.798	444.107	250.917	321.935																												18.604	-0.00326	0.01301	0.02941	0.02095	-0.01381	0.02075		250.917	448.745	256.44	376.469
	20.605	-0.00295	0.01284	-0.11115	0.10732		283.434	469.266																														20.605	-0.00295	0.01284	0.02723	0.02024	-0.01356	0.02122			437.66	565.61	519.036
	22.605	-0.00232	0.01265	-0.10945	0.10665		417.149	437.507																														22.605	-0.00232	0.01265	0.0251	0.01994	-0.01425	0.02068				237.935	563.23
	24.605	-0.00799	0.01268	-0.11105	0.10314		473.605	480.467																														24.605	-0.00799	0.01268	0.02385	0.01895	-0.01391	0.01998
	26.605	-0.00613	0.01098	-0.10704	0.10092		304.698	486.555																														26.605	-0.00613	0.01098	0.02084	0.01921	-0.01502	0.02021
	28.605	-0.00537	0.01207	-0.10442	0.09732		383.922	467.774																														28.605	-0.00537	0.01207	0.02155	0.01868	-0.0142	0.01982
	30.611	-0.00664	0.01097	-0.10056	0.09353			523.296																														30.611	-0.00664	0.01097	0.02044	0.01813	-0.01265	0.01928
	32.605	-0.00376	0.01137	-0.10118	0.09133			474.341																														32.605	-0.00376	0.01137	0.01838	0.01836	-0.0152	0.01966
	34.605	-0.00655	0.01104	-0.09676	0.08836																																	34.605	-0.00655	0.01104	0.01518	0.01752	-0.01432	0.01921
	36.605	-0.00541	0.01086	-0.09579	0.08798																																	36.605	-0.00541	0.01086	0.01547	0.01698	-0.01404	0.01843
	38.605	-0.00841	0.01052	-0.09384	0.08397																																	38.605	-0.00841	0.01052	0.01256	0.0171	-0.01368	0.01817
	40.605	-0.00889	0.01125	-0.08827	0.07986																																	40.605	-0.00889	0.01125	0.01469	0.0167	-0.01396	0.0187
	42.605	-0.0118	0.01145	-0.08729	0.07762																																	42.605	-0.0118	0.01145	0.01366	0.01624	-0.01274	0.01733
	44.605	-0.01085	0.01117	-0.08686	0.07394																																	44.605	-0.01085	0.01117	0.01337	0.01589	-0.01478	0.01708
	46.605	-0.00938	0.01082	-0.08118	0.07257																																	46.605	-0.00938	0.01082	0.00807	0.01566	-0.0135	0.01705
	48.605	-0.0103	0.01223	-0.07884	0.0705																																	48.605	-0.0103	0.01223	0.00948	0.01529	-0.01352	0.01644
	50.605	-0.0102	0.0115	-0.07734	0.06874																																	50.605	-0.0102	0.0115	0.00757	0.01506	-0.0143	0.01651
	52.605	-0.00972	0.01111	-0.07291	0.06675																																	52.605	-0.00972	0.01111	0.00804	0.01491	-0.01289	0.01614
	54.605	-0.00603	0.01048	-0.0714	0.06259																																	54.605	-0.00603	0.01048	0.00804	0.01459	-0.01539	0.01556
	56.605	-0.01037	0.011	-0.06833	0.05984																																	56.605	-0.01037	0.011	0.00406	0.01456	-0.01391	0.01504
	58.605	-0.00696	0.00949	-0.06789	0.05896																																	58.605	-0.00696	0.00949	0.00561	0.01404	-0.01293	0.01601
	60.605	-0.00794	0.00882	-0.0638	0.05598																																	60.605	-0.00794	0.00882	0.00399	0.01382	-0.01294	0.01517
	62.605	-0.00847	0.00982	-0.06451	0.05413																																	62.605	-0.00847	0.00982	0.00328	0.0133	-0.01246	0.01482
	64.605	-0.00681	0.0091	-0.06118	0.05297																																	64.605	-0.00681	0.0091	0.00502	0.01336	-0.0142	0.01472
	66.605	-0.01016	0.00943	-0.05639	0.04977																																	66.605	-0.01016	0.00943	0.00308	0.0132	-0.0133	0.01416
	68.605	-0.00659	0.00951	-0.05505	0.04768																																	68.605	-0.00659	0.00951	0.000411156	0.0131	-0.01368	0.01417
	70.605	-0.00395	0.00919	-0.05415	0.04808																																	70.605	-0.00395	0.00919	0.00387	0.01252	-0.01496	0.01405
	72.605	-0.00915	0.01003	-0.05277	0.04325																																	72.605	-0.00915	0.01003	0.00407	0.01228	-0.01426	0.0135
	74.609	-0.00153	0.00859	-0.05178	0.0427																																	74.609	-0.00153	0.00859	0.00423	0.01136	-0.01226	0.01329
	76.607	-0.00701	0.01039	-0.04926	0.04236																																	76.607	-0.00701	0.01039	0.00374	0.0111	-0.0112	0.01263
	78.605	-0.00554	0.01	-0.04613	0.03786																																	78.605	-0.00554	0.01	0.000671058	0.01129	-0.01157	0.0127
	80.605	-0.00645	0.0088	-0.04557	0.03674																																	80.605	-0.00645	0.0088	0.00143	0.01078	-0.0107	0.01239
	82.605	-0.00749	0.00935	-0.04279	0.03607																																	82.605	-0.00749	0.00935	-2.49231e-05	0.01087	-0.0122	0.01207
	84.605	-0.00786	0.0087	-0.04251	0.03592																																	84.605	-0.00786	0.0087	8.53934e-05	0.01092	-0.01008	0.01133
	86.605	-0.00237	0.00855	-0.04009	0.03322																																	86.605	-0.00237	0.00855	-0.00098835	0.01081	-0.00961	0.01223
	88.605	-0.00662	0.00916	-0.0382	0.03132																																	88.605	-0.00662	0.00916	0.00024768	0.00973	-0.01087	0.01148
	90.605	-0.00567	0.00851	-0.03634	0.0302																																	90.605	-0.00567	0.00851	-0.000811143	0.00985	-0.0104	0.01137
	92.605	-0.0073	0.00914	-0.03422	0.02872																																	92.605	-0.0073	0.00914	-0.000369146	0.01012	-0.01199	0.01065
	94.605	-0.00574	0.0094	-0.03451	0.02712																																	94.605	-0.00574	0.0094	-0.00112	0.00946	-0.01018	0.01083
	96.605	-0.00852	0.00784	-0.03214	0.02726																																	96.605	-0.00852	0.00784	-0.00221	0.00948	-0.01107	0.01032
	98.605	-0.00855	0.00814	-0.02865	0.02471																																	98.605	-0.00855	0.00814	0.000512609	0.00918	-0.01002	0.00983
	100.606	-0.00307	0.00905	-0.03016	0.02396																																	100.606	-0.00307	0.00905	1.44298e-05	0.0084	-0.00944	0.01032
	102.607	-0.00274	0.00879	-0.02935	0.02253																																	102.607	-0.00274	0.00879	-0.000799116	0.00842	-0.008	0.00934
	104.606	-0.00426	0.00772	-0.02677	0.02083																																	104.606	-0.00426	0.00772	-0.000841275	0.00801	-0.0101	0.00886
	106.605	-0.00761	0.00888	-0.02577	0.01962																																	106.605	-0.00761	0.00888	-0.000535342	0.00806	-0.00786	0.0088
	108.605	-0.00456	0.00735	-0.02449	0.01863																																	108.605	-0.00456	0.00735	-0.000878334	0.00779	-0.00726	0.00881
	110.605	-0.00425	0.0071	-0.01869	0.01649																																	110.605	-0.00425	0.0071	-0.000465525	0.00781	-0.00741	0.00846
	112.605	-0.00665	0.00784	-0.02181	0.0176																																	112.605	-0.00665	0.00784	0.000269774	0.0072	-0.00712	0.00771
	114.605	-0.00664	0.00607	-0.02036	0.01535																																	114.605	-0.00664	0.00607	-0.00137	0.00719	-0.0073	0.00761
	116.605	-0.00171	0.00604	-0.02232	0.01652																																	116.605	-0.00171	0.00604	-0.00174	0.00683	-0.00519	0.00721
	118.606	-0.00377	0.00653	-0.01708	0.01446																																	118.606	-0.00377	0.00653	-0.00298	0.00621	-0.00616	0.007
	120.605	-0.00322	0.00638	-0.01714	0.01393																																	120.605	-0.00322	0.00638	-0.0041	0.00622	-0.00459	0.00682
	122.605	-0.00412	0.00536	-0.01608	0.01261																																	122.605	-0.00412	0.00536	-0.00265	0.0059	-0.00431	0.00683
	124.605	-0.000336759	0.00678	-0.01221	0.0118																																	124.605	-0.000336759	0.00678	-0.00348	0.00584	-0.00293	0.00615
	126.609	-0.00533	0.00483	-0.01473	0.01071																																	126.609	-0.00533	0.00483	-0.00229	0.00529	-0.00442	0.00571
	128.61	-0.00272	0.00566	-0.01441	0.01007																																	128.61	-0.00272	0.00566	-0.00395	0.00517	-0.00452	0.00584
	130.606	-0.000141161	0.00424	-0.01401	0.0088																																	130.606	-0.000141161	0.00424	-0.00393	0.00497	-0.00511	0.00546
	132.605	-0.000564678	0.00455	-0.01206	0.0089																																	132.605	-0.000564678	0.00455	-0.00454	0.00484	-0.0054	0.00568
	134.605	-0.00332	0.00452	-0.00933	0.00877																																	134.605	-0.00332	0.00452	-0.00288	0.00444	-0.00529	0.00549
	136.605	-5.11684e-05	0.00344	-0.01227	0.00785																																	136.605	-5.11684e-05	0.00344	-0.00431	0.00437	-0.00243	0.00524
	138.605	0.00219	0.00405	-0.01174	0.00762																																	138.605	0.00219	0.00405	-0.00377	0.00387	-0.00395	0.00502
	140.605	0.000150192	0.00528	-0.00601	0.00658																																	140.605	0.000150192	0.00528	-0.00464	0.00413	-0.00419	0.00485
	142.605	-0.000315257	0.00323	-0.00519	0.00426																																	142.605	-0.000315257	0.00323	-0.00386	0.00373	-0.00351	0.00425
	144.606	0.00391	0.00416	-0.00635	0.005																																	144.606	0.00391	0.00416	-0.00368	0.00366	-0.00308	0.00398
	146.605	-0.000871662	0.00402	-0.00291	0.00458																																	146.605	-0.000871662	0.00402	-0.00428	0.00329	-0.00239	0.00334
	148.605	-0.00078155	0.00371	-0.00663	0.00446																																	148.605	-0.00078155	0.00371	-0.00351	0.00296	-0.000923867	0.00299
	150.605	0.00141	0.00323	-0.00463	0.0037																																	150.605	0.00141	0.00323	-0.00299	0.0029	-0.00253	0.00242
	152.605	0.000939956	0.00304	-0.00374	0.00418																																	152.605	0.000939956	0.00304	-0.00336	0.00285	-0.00287	0.00232
	154.606	-0.000617856	0.00365	-0.004	0.00394																																	154.606	-0.000617856	0.00365	-0.0039	0.00282	-0.0006884	0.00239
	156.605	0.00262	0.00264	-0.00162	0.00354																																	156.605	0.00262	0.00264	-0.00479	0.00259	0.000193524	0.00213
	158.606	0.00186	0.0036	-0.00228	0.00127																																	158.606	0.00186	0.0036	-0.000661473	0.00151	-0.0012	0.00252
	160.606	0.00146	0.00322	-0.00537	0.00275																																	160.606	0.00146	0.00322	-0.00297	0.00213	0.000746812	0.00215
	162.605	0.00149	0.00345	-0.00156	0.00235																																	162.605	0.00149	0.00345	-0.00103	0.00195	-0.000856318	0.00194
	164.606	0.00215	0.0024	-0.00234	0.00234																																	164.606	0.00215	0.0024	-0.00425	0.00272	-2.03176e-05	0.00219
	166.606	-0.00183	0.002	0.00199	0.00159																																	166.606	-0.00183	0.002	-0.00379	0.00225	-0.000276533	0.00178
	168.606	-0.0002012	0.00222	0.00142	0.000902378																																	168.606	-0.0002012	0.00222	-0.00337	0.00176	3.29446e-05	0.00137
	170.606	0.000840646	0.00255	-0.0035	0.00139																																	170.606	0.000840646	0.00255	-0.000691237	0.000933258	0.000681593	0.00145
	172.607	0.000350148	0.002	0.000786868	0.000972119																																	172.607	0.000350148	0.002	-0.00497	0.00315	0.000766561	0.00143
	174.605	0.00416	0.00254	9.31877e-05	0.00199																																	174.605	0.00416	0.00254	-0.000548654	0.00126	-0.00137	0.00119
	176.605	-0.00181	0.00298	-0.00217	0.00149																																	176.605	-0.00181	0.00298	-0.00161	0.00143	0.000630465	0.000926752
	178.606	0.000706342	0.000729197	0.000122349	0.0013																																	178.606	0.000706342	0.000729197	-0.00165	0.00131	-0.000179669	0.000258676
	180.606	0.06294	0.01775	0.05328	0.01267																																	180.606	0.06294	0.01775	0.0578	0.01977	0.03084	0.00901
	182.606	0.51243	0.0422	0.44308	0.05781																																	182.606	0.51243	0.0422	0.43648	0.05936	0.36614	0.05196
	184.606	0.71161	0.03707	0.65396	0.061																																	184.606	0.71161	0.03707	0.64893	0.06009	0.59513	0.05286
	186.606	0.80441	0.03459	0.768	0.05034																																	186.606	0.80441	0.03459	0.74281	0.05461	0.71669	0.04519
	188.606	0.8646	0.03093	0.83848	0.04379																																	188.606	0.8646	0.03093	0.79533	0.0488	0.79336	0.03765
	190.606	0.89643	0.02364	0.87951	0.03818																																	190.606	0.89643	0.02364	0.83212	0.04576	0.84553	0.03111
	192.606	0.92556	0.0199	0.90082	0.03616																																	192.606	0.92556	0.0199	0.85943	0.04314	0.88087	0.02652
	194.631	0.93814	0.01559	0.91991	0.032																																	194.631	0.93814	0.01559	0.87834	0.0412	0.9059	0.02424
	196.606	0.95341	0.01534	0.9306	0.02989																																	196.606	0.95341	0.01534	0.8905	0.03784	0.92278	0.02172
	198.614	0.95913	0.01278	0.94202	0.02951																																	198.614	0.95913	0.01278	0.90342	0.03538	0.93722	0.02085
	200.606	0.97174	0.01142	0.94689	0.02692																																	200.606	0.97174	0.01142	0.91478	0.03351	0.94975	0.02025
	202.605	0.97874	0.00994	0.95229	0.02516																																	202.605	0.97874	0.00994	0.92547	0.03132	0.95749	0.01891
	204.606	0.97836	0.01009	0.96027	0.02344																																	204.606	0.97836	0.01009	0.93199	0.02879	0.96281	0.01792
	206.606	0.98535	0.00881	0.96646	0.02183																																	206.606	0.98535	0.00881	0.93634	0.02658	0.96965	0.01701
	208.607	0.97996	0.0102	0.96671	0.01974																																	208.607	0.97996	0.0102	0.94447	0.02453	0.97499	0.01656
	210.605	0.98744	0.00928	0.96953	0.0191																																	210.605	0.98744	0.00928	0.9493	0.02248	0.97904	0.01512
	212.605	0.99001	0.00938	0.97111	0.01716																																	212.605	0.99001	0.00938	0.95575	0.02153	0.98342	0.01475
	214.606	0.99228	0.00774	0.97979	0.0156																																	214.606	0.99228	0.00774	0.95821	0.0193	0.98449	0.0142
	216.606	0.99174	0.00852	0.97831	0.01544																																	216.606	0.99174	0.00852	0.96203	0.0184	0.98652	0.01344
	218.606	0.99185	0.00674	0.98211	0.01311																																	218.606	0.99185	0.00674	0.96446	0.01743	0.99117	0.01292
	220.606	0.98782	0.00962	0.9843	0.01303																																	220.606	0.98782	0.00962	0.96855	0.01638	0.99114	0.01199
	222.606	0.98985	0.00716	0.98771	0.01233																																	222.606	0.98985	0.00716	0.9678	0.01533	0.99499	0.01148
	224.631	0.99004	0.00656	0.9867	0.01074																																	224.631	0.99004	0.00656	0.9706	0.01489	0.9966	0.01127
	226.61	0.99489	0.00629	0.98508	0.01043																																	226.61	0.99489	0.00629	0.97633	0.01369	0.99797	0.01071
	228.606	0.99395	0.00736	0.9878	0.00897																																	228.606	0.99395	0.00736	0.97269	0.0144	0.99957	0.00937
	230.606	0.99288	0.00706	0.98944	0.00842																																	230.606	0.99288	0.00706	0.97528	0.01439	0.99962	0.00876
	232.606	0.99628	0.00702	0.99329	0.00882																																	232.606	0.99628	0.00702	0.98047	0.01299	0.99967	0.00897
	234.606	0.99434	0.00659	0.99095	0.00724																																	234.606	0.99434	0.00659	0.97782	0.01461	1.00018	0.00861
	236.606	0.99407	0.00715	0.99215	0.00716																																	236.606	0.99407	0.00715	0.97935	0.01481	1.00072	0.00894
	238.605	0.99357	0.00702	0.99315	0.00616																																	238.605	0.99357	0.00702	0.98092	0.01418	1.00031	0.00791
	240.605	0.99628	0.00643	0.99227	0.00652																																	240.605	0.99628	0.00643	0.97948	0.01808	1.00054	0.00716
	242.606	0.99624	0.00564	0.99553	0.0055																																	242.606	0.99624	0.00564	0.97901	0.01796	1.00124	0.00823
	244.605	0.9947	0.00708	1.00137	0.00636																																	244.605	0.9947	0.00708	0.98337	0.01719	1.00111	0.0071
	246.605	0.99207	0.00694	0.99523	0.00606																																	246.605	0.99207	0.00694	0.98337	0.01698	1.00062	0.00735
	248.605	0.99979	0.00711	0.99199	0.00616																																	248.605	0.99979	0.00711	0.98143	0.02022	1.00083	0.00693
	250.604	0.99194	0.0069	0.99447	0.00626																																	250.604	0.99194	0.0069	0.98126	0.02067	1.00065	0.00666
	252.613	0.99881	0.00563	0.99488	0.0051																																	252.613	0.99881	0.00563	0.98507	0.01843	1.00109	0.00689
	254.605	0.99815	0.00747	0.99331	0.00566																																	254.605	0.99815	0.00747	0.98555	0.01893	0.99996	0.00695
	256.605	1.00058	0.00637	0.99762	0.00631																																	256.605	1.00058	0.00637	0.98911	0.01872	1.00029	0.00752
	258.605	0.99857	0.00636	0.99712	0.00637																																	258.605	0.99857	0.00636	0.98515	0.01967	1.00023	0.00617
	260.605	0.99563	0.007	0.99741	0.0066																																	260.605	0.99563	0.007	0.98683	0.0198	0.99917	0.00645
	262.605	0.99742	0.00691	0.99771	0.00564																																	262.605	0.99742	0.00691	0.98443	0.02154	1.00139	0.00556
	264.604	0.99807	0.0063	1.00082	0.00679																																	264.604	0.99807	0.0063	0.98625	0.02076	0.99839	0.00549
	266.604	0.9994	0.00648	0.99397	0.00809																																	266.604	0.9994	0.00648	0.98541	0.02198	1.0006	0.0057
	268.605	0.99604	0.00741	0.99302	0.00664																																	268.605	0.99604	0.00741	0.98501	0.02444	1.00061	0.00497
	270.605	0.99588	0.00692	0.99737	0.00718																																	270.605	0.99588	0.00692	0.986	0.02496	0.99981	0.0055
	272.605	0.99402	0.0078	0.99659	0.00791																																	272.605	0.99402	0.0078	0.98813	0.02105	1.00145	0.00529
	274.604	0.99812	0.00663	0.99653	0.00941																																	274.604	0.99812	0.00663	0.98638	0.02287	1.00186	0.00539
	276.605	1.00398	0.00732	0.99414	0.0089																																	276.605	1.00398	0.00732	0.98732	0.02377	1.00334	0.00513
	278.605	0.99646	0.00809	0.99388	0.00955																																	278.605	0.99646	0.00809	0.98558	0.02448	1.00263	0.00567
	280.605	0.99387	0.00811	0.99486	0.00965																																	280.605	0.99387	0.00811	0.98749	0.02133	1.00119	0.00538
	282.605	1.00078	0.00707	0.99363	0.00915																																	282.605	1.00078	0.00707	0.98799	0.02344	1.00028	0.0061
	284.605	0.99987	0.0067	0.99298	0.00936																																	284.605	0.99987	0.0067	0.99112	0.02134	1.00097	0.00617
	286.605	1.00105	0.00825	0.99255	0.01051																																	286.605	1.00105	0.00825	0.98801	0.02404	0.99945	0.00592
	288.605	1.00052	0.00766	0.99349	0.01027																																	288.605	1.00052	0.00766	0.98903	0.02273	1.00142	0.00574
	290.604	0.99794	0.0074	0.98889	0.00989																																	290.604	0.99794	0.0074	0.99059	0.02321	1.00326	0.00633
	292.604	1.00117	0.00761	0.99252	0.01176																																	292.604	1.00117	0.00761	0.9895	0.02397	1.00056	0.0055
	294.605	0.99682	0.00856	0.99224	0.01129																																	294.605	0.99682	0.00856	0.99028	0.02288	1.00371	0.00686
	296.609	0.99754	0.00835	0.99202	0.01165																																	296.609	0.99754	0.00835	0.9906	0.02279	1.00303	0.00643
	298.606	0.99621	0.00985	0.98971	0.01263																																	298.606	0.99621	0.00985	0.99265	0.02211	0.99878	0.0065
	300.605	1.0001	0.00624	0.98871	0.01223																																	300.605	1.0001	0.00624	0.9934	0.02242	0.99867	0.00714
	302.605	0.99778	0.00884	0.98975	0.01187																																	302.605	0.99778	0.00884	0.99673	0.02108	1.00281	0.00698
	304.605	0.9878	0.01084	0.98455	0.01033																																	304.605	0.9878	0.01084	0.99968	0.02212	1.00008	0.00664
	306.605	0.9767	0.01257	0.98254	0.01121																																	306.605	0.9767	0.01257	0.99755	0.02151	0.99645	0.00646
	308.605	0.97066	0.01466	0.97864	0.0112																																	308.605	0.97066	0.01466	0.99739	0.02309	0.99392	0.007
	310.605	0.95957	0.01577	0.97145	0.01221																																	310.605	0.95957	0.01577	0.99743	0.02044	0.98901	0.00743
	312.708	0.94927	0.01642	0.9666	0.0129																																	312.708	0.94927	0.01642	0.99985	0.01811	0.98615	0.00751
	314.605	0.9423	0.01975	0.96178	0.01275																																	314.605	0.9423	0.01975	0.99524	0.02105	0.98221	0.00871
	316.612	0.93316	0.02216	0.96074	0.0149																																	316.612	0.93316	0.02216	0.99254	0.0207	0.98044	0.00914
	318.604	0.93056	0.02086	0.96158	0.01393																																	318.604	0.93056	0.02086	0.993	0.02012	0.97866	0.00911
	320.609	0.91975	0.02501	0.95204	0.01558																																	320.609	0.91975	0.02501	0.99192	0.02066	0.97607	0.01038
	322.605	0.90996	0.0264	0.94825	0.01559																																	322.605	0.90996	0.0264	0.98975	0.0214	0.97155	0.01037
	324.605	0.91047	0.02596	0.94817	0.01646																																	324.605	0.91047	0.02596	0.9887	0.02089	0.96775	0.01074
	326.605	0.8997	0.02922	0.94618	0.01632																																	326.605	0.8997	0.02922	0.98453	0.02102	0.96399	0.01114
	328.605	0.89552	0.02777	0.94212	0.01622																																	328.605	0.89552	0.02777	0.98438	0.02132	0.96469	0.01131
	330.605	0.89537	0.02769	0.93435	0.01586																																	330.605	0.89537	0.02769	0.98137	0.02218	0.9593	0.01235
	332.605	0.88537	0.03117	0.93368	0.01735																																	332.605	0.88537	0.03117	0.98249	0.02138	0.95536	0.0125
	334.605	0.88045	0.03173	0.93381	0.01825																																	334.605	0.88045	0.03173	0.98162	0.02198	0.956	0.01252
	336.605	0.8804	0.03063	0.93126	0.01788																																	336.605	0.8804	0.03063	0.98085	0.02073	0.95415	0.01402
	338.605	0.87543	0.0337	0.927	0.01903																																	338.605	0.87543	0.0337	0.9767	0.0218	0.95244	0.01385
	340.605	0.86791	0.03562	0.9259	0.01864																																	340.605	0.86791	0.03562	0.97655	0.02132	0.94851	0.01462
	342.604	0.85569	0.03589	0.92542	0.01953																																	342.604	0.85569	0.03589	0.97484	0.02204	0.94399	0.01497
	344.604	0.85743	0.03507	0.91975	0.01917																																	344.604	0.85743	0.03507	0.97327	0.02231	0.94219	0.01575
	346.605	0.85167	0.03795	0.91806	0.01773																																	346.605	0.85167	0.03795	0.97116	0.02261	0.94037	0.01608
	348.608	0.84852	0.03796	0.91809	0.01954																																	348.608	0.84852	0.03796	0.97159	0.02277	0.94195	0.01585
	350.613	0.84113	0.03846	0.9148	0.0192																																	350.613	0.84113	0.03846	0.96751	0.02353	0.93849	0.01671
	352.605	0.83808	0.03978	0.91608	0.0201																																	352.605	0.83808	0.03978	0.96737	0.02417	0.93713	0.01707
	354.605	0.83329	0.04051	0.9134	0.02032																																	354.605	0.83329	0.04051	0.96811	0.02325	0.93639	0.01676
	356.605	0.83436	0.04052	0.91178	0.02058																																	356.605	0.83436	0.04052	0.96477	0.02394	0.93484	0.01834
	358.605	0.82677	0.04216	0.90987	0.01955																																	358.605	0.82677	0.04216	0.96247	0.02418	0.93082	0.01841
	360.605	0.82512	0.04167	0.90635	0.0202																																	360.605	0.82512	0.04167	0.96041	0.02532	0.9294	0.01885
	362.605	0.82128	0.04173	0.91051	0.01978																																	362.605	0.82128	0.04173	0.96095	0.02314	0.92732	0.0191
	364.605	0.81602	0.04252	0.90624	0.02012																																	364.605	0.81602	0.04252	0.95935	0.02307	0.92478	0.01949
	366.605	0.8077	0.04362	0.90461	0.01996																																	366.605	0.8077	0.04362	0.95284	0.02508	0.92535	0.02033
	368.604	0.80996	0.04411	0.90733	0.01917																																	368.604	0.80996	0.04411	0.95433	0.02412	0.92232	0.02033
	370.605	0.80399	0.04287	0.90467	0.01906																																	370.605	0.80399	0.04287	0.95425	0.02443	0.9209	0.02067
	372.605	0.79854	0.04551	0.90221	0.02021																																	372.605	0.79854	0.04551	0.94924	0.02569	0.91919	0.02169
	374.605	0.79373	0.04666	0.90429	0.01902																																	374.605	0.79373	0.04666	0.94897	0.02606	0.9179	0.02233
	376.606	0.79584	0.04589	0.90078	0.02017																																	376.606	0.79584	0.04589	0.94626	0.02677	0.9141	0.02237
	378.605	0.78987	0.04713	0.90024	0.01924																																	378.605	0.78987	0.04713	0.9466	0.0252	0.91373	0.02227
	380.605	0.78307	0.04786	0.89658	0.01865																																	380.605	0.78307	0.04786	0.9437	0.02599	0.91108	0.02341
	382.605	0.78095	0.04726	0.89696	0.01948																																	382.605	0.78095	0.04726	0.93991	0.02516	0.90749	0.02366
	384.605	0.7775	0.04829	0.8994	0.01886																																	384.605	0.7775	0.04829	0.9389	0.02625	0.9082	0.02375
	386.605	0.77514	0.0496	0.89497	0.01931																																	386.605	0.77514	0.0496	0.93539	0.02757	0.90327	0.02428
	388.605	0.76872	0.05043	0.8938	0.02065																																	388.605	0.76872	0.05043	0.93631	0.02571	0.90144	0.02392
	390.605	0.75839	0.05119	0.89281	0.02089																																	390.605	0.75839	0.05119	0.93355	0.02681	0.89966	0.02486
	392.604	0.75919	0.04992	0.89149	0.02085																																	392.604	0.75919	0.04992	0.93255	0.02748	0.8983	0.02501
	394.604	0.75615	0.05226	0.88849	0.02042																																	394.604	0.75615	0.05226	0.92893	0.02682	0.89451	0.02512
	396.606	0.74922	0.05238	0.89096	0.02129																																	396.606	0.74922	0.05238	0.92669	0.02763	0.89449	0.0258
	398.604	0.75047	0.05378	0.88913	0.02163																																	398.604	0.75047	0.05378	0.92563	0.02679	0.89218	0.0258
	400.605	0.74645	0.05299	0.88569	0.02254																																	400.605	0.74645	0.05299	0.92252	0.02744	0.89093	0.02689
	402.608	0.74043	0.05315	0.88457	0.02194																																	402.608	0.74043	0.05315	0.92267	0.02716	0.88723	0.02755
	404.605	0.73577	0.05563	0.88031	0.02231																																	404.605	0.73577	0.05563	0.91902	0.02768	0.88715	0.02804
	406.605	0.73472	0.05493	0.88226	0.02291																																	406.605	0.73472	0.05493	0.91538	0.02905	0.88327	0.02857
	408.605	0.72819	0.05595	0.88124	0.02223																																	408.605	0.72819	0.05595	0.91534	0.02788	0.8791	0.02841
	410.605	0.72941	0.05697	0.8786	0.02328																																	410.605	0.72941	0.05697	0.91158	0.02962	0.87767	0.02913
	412.605	0.72021	0.05835	0.87915	0.02344																																	412.605	0.72021	0.05835	0.90892	0.03019	0.87866	0.02983
	414.605	0.72039	0.05759	0.88473	0.02549																																	414.605	0.72039	0.05759	0.90907	0.02986	0.8712	0.03016
	416.717	0.71409	0.05911	0.87475	0.02371																																	416.717	0.71409	0.05911	0.90439	0.02994	0.86996	0.03009
	418.605	0.70961	0.05914	0.8773	0.02482																																	418.605	0.70961	0.05914	0.90013	0.03149	0.86831	0.03138
	420.613	0.70248	0.06063	0.87385	0.02478																																	420.613	0.70248	0.06063	0.9005	0.03034	0.86805	0.03134
	422.605	0.699	0.05869	0.87438	0.02544																																	422.605	0.699	0.05869	0.89687	0.03081	0.86333	0.03116
	424.605	0.69663	0.06022	0.87759	0.02635																																	424.605	0.69663	0.06022	0.89255	0.03166	0.86245	0.03243
	426.605	0.69337	0.06144	0.86985	0.02621																																	426.605	0.69337	0.06144	0.89248	0.03112	0.85891	0.03252
	428.605	0.69256	0.05971	0.86833	0.02697																																	428.605	0.69256	0.05971	0.89058	0.03056	0.86006	0.03461
	430.605	0.67854	0.05993	0.86413	0.02687																																	430.605	0.67854	0.05993	0.8865	0.03229	0.85569	0.03308
	432.604	0.67982	0.06129	0.86554	0.02777																																	432.604	0.67982	0.06129	0.88366	0.031	0.85326	0.03341
	434.605	0.67531	0.06214	0.86202	0.02826																																	434.605	0.67531	0.06214	0.88317	0.03153	0.8525	0.0333
	436.604	0.66813	0.06213	0.85899	0.02786																																	436.604	0.66813	0.06213	0.87891	0.03261	0.84929	0.03448
	438.605	0.66859	0.05989	0.85744	0.02891																																	438.605	0.66859	0.05989	0.87555	0.0324	0.84775	0.03388
	440.605	0.66483	0.06105	0.85228	0.02822																																	440.605	0.66483	0.06105	0.87394	0.03237	0.84752	0.03466
	442.605	0.65985	0.0636	0.85302	0.0284																																	442.605	0.65985	0.0636	0.87407	0.03179	0.84389	0.03543
	444.605	0.65957	0.06385	0.85408	0.02989																																	444.605	0.65957	0.06385	0.86965	0.03317	0.84265	0.03533
	446.609	0.65475	0.06146	0.85232	0.03044																																	446.609	0.65475	0.06146	0.86508	0.03367	0.84037	0.03609
	448.613	0.64799	0.06476	0.84923	0.031																																	448.613	0.64799	0.06476	0.86352	0.03314	0.83777	0.03656
	450.605	0.64403	0.06392	0.84998	0.03057																																	450.605	0.64403	0.06392	0.86234	0.03319	0.83352	0.03691
	452.605	0.6384	0.06335	0.84757	0.03257																																	452.605	0.6384	0.06335	0.85685	0.03478	0.83295	0.03643
	454.605	0.635	0.06314	0.84638	0.03207																																	454.605	0.635	0.06314	0.85718	0.03363	0.82735	0.03778
	456.607	0.62919	0.0651	0.84419	0.03115																																	456.607	0.62919	0.0651	0.85442	0.03358	0.82781	0.03788
	458.605	0.62589	0.06555	0.84621	0.03322																																	458.605	0.62589	0.06555	0.85094	0.03479	0.82306	0.03832
	460.715	0.62344	0.06539	0.84519	0.03289																																	460.715	0.62344	0.06539	0.84994	0.03418	0.82316	0.03892
	462.605	0.62466	0.06372	0.84028	0.03257																																	462.605	0.62466	0.06372	0.84636	0.03443	0.82115	0.03844
	464.605	0.616	0.06699	0.83714	0.03285																																	464.605	0.616	0.06699	0.84263	0.03504	0.81719	0.03965
	466.605	0.61158	0.06592	0.83659	0.03316																																	466.605	0.61158	0.06592	0.84111	0.03407	0.81629	0.03999
	468.605	0.61131	0.06548	0.83367	0.03265																																	468.605	0.61131	0.06548	0.84131	0.03388	0.81371	0.04041
	470.605	0.60507	0.06466	0.83217	0.03362																																	470.605	0.60507	0.06466	0.83737	0.03498	0.81169	0.04091
	472.605	0.60217	0.06732	0.83098	0.03392																																	472.605	0.60217	0.06732	0.83031	0.03603	0.8104	0.04139
	474.607	0.59211	0.06617	0.83117	0.0346																																	474.607	0.59211	0.06617	0.83121	0.03443	0.80727	0.04172
	476.605	0.59826	0.0642	0.82827	0.03525																																	476.605	0.59826	0.0642	0.82867	0.03527	0.80507	0.04103
	478.605	0.58818	0.06554	0.82495	0.03427																																	478.605	0.58818	0.06554	0.82756	0.03467	0.80256	0.04186
	480.605	0.5878	0.06587	0.822	0.03406																																	480.605	0.5878	0.06587	0.82275	0.03508	0.80243	0.04224
	482.605	0.58466	0.06444	0.82383	0.03643																																	482.605	0.58466	0.06444	0.82249	0.03477	0.8007	0.04209
	484.605	0.58219	0.06526	0.82302	0.03641																																	484.605	0.58219	0.06526	0.8204	0.03569	0.79717	0.04287
	486.605	0.57157	0.06655	0.82272	0.03679																																	486.605	0.57157	0.06655	0.81659	0.03598	0.79644	0.04356
	488.605	0.5712	0.06369	0.81874	0.03725																																	488.605	0.5712	0.06369	0.81389	0.03627	0.79471	0.04369
	490.605	0.56861	0.06525	0.81653	0.03821																																	490.605	0.56861	0.06525	0.81302	0.03544	0.79167	0.04326
	492.714	0.56528	0.06539	0.81757	0.03927																																	492.714	0.56528	0.06539	0.80895	0.03724	0.79013	0.0438
	494.606	0.56445	0.06605	0.81655	0.03897																																	494.606	0.56445	0.06605	0.80919	0.03568	0.7891	0.04412
	496.712	0.56106	0.06555	0.81365	0.03904																																	496.712	0.56106	0.06555	0.80138	0.0367	0.78654	0.04564
	498.604	0.55329	0.06476	0.8143	0.0404																																	498.604	0.55329	0.06476	0.80339	0.03663	0.78418	0.04592
	500.607	0.55527	0.06525	0.81123	0.04069																																	500.607	0.55527	0.06525	0.79993	0.03639	0.78196	0.04539
	502.605	0.5514	0.06475	0.81063	0.04062																																	502.605	0.5514	0.06475	0.79623	0.03697	0.78035	0.04607
	504.605	0.54654	0.06461	0.80753	0.04155																																	504.605	0.54654	0.06461	0.79427	0.03669	0.77765	0.04639
	506.605	0.5416	0.06372	0.80939	0.0422																																	506.605	0.5416	0.06372	0.7911	0.03708	0.77687	0.04669
	508.605	0.53839	0.0634	0.80799	0.04276																																	508.605	0.53839	0.0634	0.79	0.03712	0.77469	0.04665
	510.605	0.5373	0.06198	0.80101	0.0433																																	510.605	0.5373	0.06198	0.788	0.03783	0.77152	0.04688
	512.605	0.53089	0.06348	0.80371	0.04444																																	512.605	0.53089	0.06348	0.78301	0.03853	0.77123	0.04604
	514.711	0.52729	0.06267	0.80162	0.0436																																	514.711	0.52729	0.06267	0.78194	0.03712	0.7684	0.04648
	516.605	0.52229	0.06346	0.79768	0.04437																																	516.605	0.52229	0.06346	0.7795	0.03748	0.76615	0.04605
	518.708	0.51799	0.06382	0.79986	0.04481																																	518.708	0.51799	0.06382	0.77772	0.03725	0.76529	0.04649
	520.606	0.51572	0.06104	0.79547	0.0463																																	520.606	0.51572	0.06104	0.77185	0.03778	0.76211	0.04686
	522.704	0.5145	0.06177	0.79631	0.0465																																	522.704	0.5145	0.06177	0.77132	0.038	0.76084	0.04655
	524.606	0.50724	0.06271	0.79583	0.04676																																	524.606	0.50724	0.06271	0.76861	0.0384	0.75733	0.04706
	526.605	0.50149	0.06393	0.79236	0.04705																																	526.605	0.50149	0.06393	0.76491	0.03825	0.75708	0.04739
	528.605	0.50163	0.06124	0.79068	0.04779																																	528.605	0.50163	0.06124	0.7644	0.03837	0.75402	0.04837
	530.605	0.50201	0.06128	0.79043	0.047																																	530.605	0.50201	0.06128	0.75929	0.03875	0.7553	0.04889
	532.605	0.49391	0.06152	0.79049	0.04808																																	532.605	0.49391	0.06152	0.7576	0.03963	0.75116	0.04869
	534.605	0.49568	0.06053	0.78764	0.0475																																	534.605	0.49568	0.06053	0.75574	0.03889	0.75239	0.04907
	536.605	0.48894	0.06044	0.78611	0.04848																																	536.605	0.48894	0.06044	0.75134	0.03913	0.75108	0.04981
	538.605	0.48345	0.06156	0.78623	0.04937																																	538.605	0.48345	0.06156	0.75093	0.03867	0.74766	0.05009
	540.605	0.49039	0.06263	0.78377	0.04855																																	540.605	0.49039	0.06263	0.748	0.03893	0.7468	0.05067
	542.605	0.48611	0.06116	0.78314	0.04938																																	542.605	0.48611	0.06116	0.74526	0.03924	0.74834	0.0514
	544.607	0.48076	0.05977	0.78472	0.05082																																	544.607	0.48076	0.05977	0.74496	0.03894	0.74502	0.05131
	546.606	0.47817	0.06006	0.77986	0.04996																																	546.606	0.47817	0.06006	0.74132	0.0395	0.74487	0.05206
	548.704	0.48	0.05847	0.77943	0.05075																																	548.704	0.48	0.05847	0.73958	0.03949	0.74247	0.05273
	550.605	0.47548	0.05805	0.77472	0.05135																																	550.605	0.47548	0.05805	0.73464	0.03963	0.73955	0.05244
	552.605	0.47041	0.05897	0.77382	0.05043																																	552.605	0.47041	0.05897	0.73624	0.03909	0.74015	0.05261
	554.605	0.46449	0.05832	0.77124	0.05095																																	554.605	0.46449	0.05832	0.73353	0.0397	0.7358	0.05286
	556.605	0.46118	0.05968	0.76897	0.05175																																	556.605	0.46118	0.05968	0.73083	0.03966	0.73439	0.05374
	558.605	0.45691	0.06001	0.76764	0.05173																																	558.605	0.45691	0.06001	0.72713	0.04029	0.73312	0.05414
	560.605	0.45427	0.06043	0.76341	0.05075																																	560.605	0.45427	0.06043	0.72713	0.0395	0.7317	0.05422
	562.605	0.45205	0.05862	0.76486	0.05262																																	562.605	0.45205	0.05862	0.7197	0.04177	0.72904	0.05472
	564.605	0.45085	0.05836	0.76225	0.05263																																	564.605	0.45085	0.05836	0.71965	0.04054	0.725	0.0544
	566.605	0.45127	0.0572	0.75888	0.05192																																	566.605	0.45127	0.0572	0.71836	0.03953	0.72746	0.05474
	568.605	0.44552	0.05715	0.7573	0.05296																																	568.605	0.44552	0.05715	0.71338	0.04107	0.72528	0.05532
	570.611	0.44397	0.05645	0.76184	0.05429																																	570.611	0.44397	0.05645	0.70951	0.0416	0.72404	0.05543
	572.616	0.44363	0.05645	0.75682	0.05426																																	572.616	0.44363	0.05645	0.71057	0.04051	0.72082	0.05605
	574.605	0.43598	0.05737	0.75424	0.05454																																	574.605	0.43598	0.05737	0.70618	0.04175	0.72065	0.05664
	576.605	0.435	0.05883	0.75502	0.05447																																	576.605	0.435	0.05883	0.70471	0.0414	0.71598	0.0565
	578.713	0.43283	0.05811	0.7517	0.05486																																	578.713	0.43283	0.05811	0.70255	0.04168	0.71679	0.05676
	580.605	0.43233	0.05673	0.74846	0.05373																																	580.605	0.43233	0.05673	0.69905	0.04104	0.71301	0.05736
	582.605	0.42886	0.0553	0.74844	0.05559																																	582.605	0.42886	0.0553	0.6983	0.0417	0.71306	0.05711
	584.723	0.42113	0.05739	0.74932	0.05581																																	584.723	0.42113	0.05739	0.69535	0.04212	0.70959	0.0571
	586.728	0.42291	0.05618	0.74789	0.05684																																	586.728	0.42291	0.05618	0.69346	0.04168	0.7059	0.05745
	588.702	0.42019	0.05582	0.74708	0.0569																																	588.702	0.42019	0.05582	0.68946	0.04118	0.70448	0.05858
	590.605	0.41716	0.05556	0.74469	0.05628																																	590.605	0.41716	0.05556	0.69003	0.04146	0.70337	0.05843
	592.605	0.41923	0.05524	0.74438	0.05775																																	592.605	0.41923	0.05524	0.68634	0.04214	0.70199	0.05829
	594.605	0.4111	0.05576	0.74153	0.05793																																	594.605	0.4111	0.05576	0.68355	0.04235	0.6995	0.05937
	596.607	0.41191	0.05579	0.73907	0.05732																																	596.607	0.41191	0.05579	0.68118	0.04245	0.6961	0.05932
	598.605	0.41204	0.05525	0.73721	0.05722																																	598.605	0.41204	0.05525	0.67973	0.04268	0.69721	0.05878
	600.605	0.40689	0.05485	0.73812	0.05844																																	600.605	0.40689	0.05485	0.67758	0.04283	0.6921	0.05911
	602.605	0.40364	0.05483	0.73196	0.05836																																	602.605	0.40364	0.05483	0.67341	0.04274	0.69008	0.05898
	604.605	0.40178	0.0561	0.73203	0.05853																																	604.605	0.40178	0.0561	0.66914	0.04296	0.68771	0.05904
	606.605	0.3996	0.0549	0.72927	0.05913																																	606.605	0.3996	0.0549	0.66822	0.04346	0.68545	0.05882
	608.605	0.39829	0.05443	0.72892	0.05982																																	608.605	0.39829	0.05443	0.66254	0.04428	0.68439	0.05949
	610.605	0.39395	0.0554	0.72609	0.05962																																	610.605	0.39395	0.0554	0.66388	0.04313	0.68092	0.0599
	612.605	0.39066	0.05569	0.72533	0.0593																																	612.605	0.39066	0.05569	0.66378	0.0433	0.68087	0.06009
	614.605	0.39177	0.05505	0.72339	0.06041																																	614.605	0.39177	0.05505	0.66148	0.04333	0.67943	0.06059
	616.605	0.38806	0.05514	0.72409	0.06082																																	616.605	0.38806	0.05514	0.65901	0.04302	0.67831	0.06096
	618.725	0.38953	0.05334	0.7205	0.06094																																	618.725	0.38953	0.05334	0.65544	0.04414	0.67757	0.06109
	620.716	0.3823	0.05444	0.72095	0.06126																																	620.716	0.3823	0.05444	0.65415	0.0436	0.67778	0.06144
	622.605	0.38296	0.05426	0.71918	0.06212																																	622.605	0.38296	0.05426	0.65082	0.04395	0.67637	0.06205
	624.61	0.38335	0.05291	0.71761	0.06257																																	624.61	0.38335	0.05291	0.64789	0.04418	0.67636	0.0616
	626.605	0.37887	0.05282	0.71679	0.06153																																	626.605	0.37887	0.05282	0.64751	0.04358	0.67288	0.06226
	628.605	0.37733	0.05369	0.71496	0.06236																																	628.605	0.37733	0.05369	0.64598	0.04396	0.67159	0.06218
	630.605	0.37471	0.05299	0.71308	0.06249																																	630.605	0.37471	0.05299	0.64216	0.04347	0.67225	0.06319
	632.605	0.37596	0.05265	0.71455	0.06234																																	632.605	0.37596	0.05265	0.64077	0.04373	0.6695	0.06243
	634.605	0.37357	0.0546	0.71297	0.06231																																	634.605	0.37357	0.0546	0.63791	0.04395	0.66863	0.06331
	636.605	0.36796	0.05399	0.7121	0.06245																																	636.605	0.36796	0.05399	0.63929	0.04334	0.66699	0.06283
	638.716	0.36777	0.05277	0.7098	0.0639																																	638.716	0.36777	0.05277	0.63299	0.04472	0.6657	0.06387
	640.605	0.36265	0.05536	0.70882	0.06388																																	640.605	0.36265	0.05536	0.63342	0.04381	0.66383	0.06415
	642.605	0.3603	0.05558	0.70804	0.06465																																	642.605	0.3603	0.05558	0.63331	0.04333	0.66283	0.06382
	644.605	0.36193	0.05352	0.7061	0.06485																																	644.605	0.36193	0.05352	0.62876	0.04406	0.66131	0.06432
	646.605	0.36085	0.05412	0.70692	0.06556																																	646.605	0.36085	0.05412	0.62753	0.04455	0.65911	0.06534
	648.715	0.35955	0.05475	0.7039	0.06515																																	648.715	0.35955	0.05475	0.62496	0.04396	0.65926	0.06464
	650.711	0.3548	0.05453	0.70303	0.06479																																	650.711	0.3548	0.05453	0.62434	0.04395	0.65655	0.06583
	652.716	0.35856	0.05379	0.70714	0.06658																																	652.716	0.35856	0.05379	0.62137	0.04415	0.65608	0.06588
	654.605	0.35529	0.05387	0.70394	0.06671																																	654.605	0.35529	0.05387	0.61611	0.04451	0.6547	0.06619
	656.717	0.35204	0.05308	0.70435	0.06698																																	656.717	0.35204	0.05308	0.61472	0.0446	0.65178	0.06633
	658.605	0.34905	0.05443	0.70363	0.06806																																	658.605	0.34905	0.05443	0.61167	0.04522	0.64999	0.06652
	660.605	0.34796	0.05351	0.70821	0.06816																																	660.605	0.34796	0.05351	0.6111	0.0447	0.64889	0.06714
	662.605	0.34715	0.05347	0.70159	0.06837																																	662.605	0.34715	0.05347	0.60805	0.04466	0.64742	0.06758
	664.605	0.34642	0.05293	0.70121	0.06824																																	664.605	0.34642	0.05293	0.60696	0.04492	0.64623	0.06714
	666.605	0.34365	0.05334	0.69905	0.06778																																	666.605	0.34365	0.05334	0.60469	0.04417	0.6442	0.06768
	668.605	0.34113	0.05376	0.70022	0.06791																																	668.605	0.34113	0.05376	0.60205	0.04543	0.64493	0.06819
	670.615	0.34176	0.0526	0.70143	0.06852																																	670.615	0.34176	0.0526	0.60365	0.04446	0.64177	0.06834
	672.605	0.33729	0.05418	0.69589	0.06742																																	672.605	0.33729	0.05418	0.59938	0.04494	0.64036	0.06873
	674.605	0.33163	0.05322	0.697	0.06698																																	674.605	0.33163	0.05322	0.5973	0.045	0.6404	0.06867
	676.629	0.32975	0.05457	0.69567	0.06608																																	676.629	0.32975	0.05457	0.59762	0.04485	0.63905	0.06927
	678.61	0.33536	0.05182	0.69609	0.06629																																	678.61	0.33536	0.05182	0.59424	0.045	0.6366	0.06945
	680.605	0.33275	0.05277	0.69716	0.06746																																	680.605	0.33275	0.05277	0.59235	0.04524	0.6355	0.07023
	682.605	0.32802	0.05342	0.69122	0.06557																																	682.605	0.32802	0.05342	0.59273	0.04498	0.63344	0.0706
	684.605	0.32555	0.05307	0.69376	0.0656																																	684.605	0.32555	0.05307	0.5887	0.0453	0.63195	0.06992
	686.605	0.32683	0.05183	0.69025	0.06545																																	686.605	0.32683	0.05183	0.58553	0.04501	0.63121	0.07011
	688.617	0.32067	0.05336	0.69507	0.06616																																	688.617	0.32067	0.05336	0.58316	0.04509	0.62929	0.07098
	690.709	0.32172	0.05259	0.68947	0.06569																																	690.709	0.32172	0.05259	0.58243	0.04499	0.62728	0.0711
	692.709	0.32458	0.0524	0.69227	0.06602																																	692.709	0.32458	0.0524	0.58292	0.04469	0.62493	0.07125
	694.605	0.31655	0.05297	0.69015	0.06542																																	694.605	0.31655	0.05297	0.58074	0.04522	0.62639	0.07207
	696.726	0.31585	0.054	0.69233	0.06588																																	696.726	0.31585	0.054	0.57722	0.04509	0.62455	0.07191
	698.605	0.31415	0.05274	0.69406	0.06536																																	698.605	0.31415	0.05274	0.57703	0.04538	0.62172	0.07265
	700.605	0.31424	0.05174	0.6897	0.0653																																	700.605	0.31424	0.05174	0.57662	0.04549	0.62074	0.07347
	702.605	0.31418	0.05327	0.6917	0.06608																																	702.605	0.31418	0.05327	0.57379	0.04536	0.6205	0.07249
	704.707	0.31328	0.05271	0.68848	0.06644																																	704.707	0.31328	0.05271	0.57029	0.04542	0.61903	0.07334
	706.605	0.30855	0.05329	0.68811	0.06546																																	706.605	0.30855	0.05329	0.56997	0.04528	0.61711	0.07366
	708.712	0.31242	0.05259	0.68685	0.0656																																	708.712	0.31242	0.05259	0.56818	0.04567	0.61388	0.07317
	710.605	0.30504	0.05402	0.68608	0.06569																																	710.605	0.30504	0.05402	0.56604	0.04548	0.61328	0.07366
	712.714	0.30346	0.0541	0.68714	0.06616																																	712.714	0.30346	0.0541	0.56541	0.04558	0.61131	0.0743
	714.605	0.30478	0.05357	0.68342	0.06537																																	714.605	0.30478	0.05357	0.56211	0.04534	0.61199	0.07447
	716.605	0.30278	0.05327	0.6819	0.06578																																	716.605	0.30278	0.05327	0.56028	0.04529	0.60598	0.07449
	718.605	0.30501	0.05386	0.68466	0.06739																																	718.605	0.30501	0.05386	0.55744	0.04521	0.60306	0.07452
	720.605	0.30334	0.05414	0.68112	0.06672																																	720.605	0.30334	0.05414	0.55675	0.04559	0.6029	0.07464
	722.609	0.30013	0.05363	0.68187	0.06811																																	722.609	0.30013	0.05363	0.55408	0.04523	0.6029	0.07519
	724.605	0.30144	0.0529	0.68142	0.06856																																	724.605	0.30144	0.0529	0.55357	0.04562	0.59989	0.07491
	726.605	0.29432	0.05419	0.68217	0.06804																																	726.605	0.29432	0.05419	0.5526	0.04526	0.60051	0.07507
	728.605	0.2952	0.05495	0.67824	0.06866																																	728.605	0.2952	0.05495	0.55409	0.04572	0.60197	0.07545
	730.605	0.29002	0.05497	0.67429	0.06872																																	730.605	0.29002	0.05497	0.54704	0.04582	0.59869	0.07468
	732.605	0.29269	0.05414	0.67215	0.06864																																	732.605	0.29269	0.05414	0.54487	0.04569	0.59765	0.07582
	734.605	0.28934	0.05429	0.66987	0.06775																																	734.605	0.28934	0.05429	0.54463	0.04566	0.5957	0.07552
	736.605	0.28828	0.0532	0.66689	0.06751																																	736.605	0.28828	0.0532	0.54455	0.04574	0.59526	0.07604
	738.605	0.28642	0.05418	0.6702	0.06927																																	738.605	0.28642	0.05418	0.54138	0.04576	0.5933	0.07591
	740.612	0.28296	0.05599	0.66782	0.06884																																	740.612	0.28296	0.05599	0.53757	0.04633	0.59331	0.0762
	742.711	0.28311	0.05379	0.66659	0.06947																																	742.711	0.28311	0.05379	0.53475	0.04608	0.5927	0.07667
	744.706	0.28378	0.05326	0.66642	0.06985																																	744.706	0.28378	0.05326	0.53514	0.04576	0.59255	0.07704
	746.617	0.277	0.05435	0.66244	0.0693																																	746.617	0.277	0.05435	0.53217	0.04638	0.58749	0.07673
	748.605	0.2807	0.05289	0.66094	0.06964																																	748.605	0.2807	0.05289	0.53123	0.04633	0.58869	0.0775
	750.706	0.27963	0.05298	0.66324	0.07082																																	750.706	0.27963	0.05298	0.5338	0.04627	0.58815	0.0778
	752.605	0.2787	0.05293	0.65963	0.07126																																	752.605	0.2787	0.05293	0.5297	0.04651	0.58958	0.07825
	754.605	0.27587	0.05233	0.65873	0.07204																																	754.605	0.27587	0.05233	0.52719	0.04599	0.5874	0.07868
	756.708	0.27173	0.05267	0.65801	0.0719																																	756.708	0.27173	0.05267	0.52745	0.04684	0.58843	0.07873
	758.707	0.27353	0.05185	0.65859	0.07251																																	758.707	0.27353	0.05185	0.52428	0.04709	0.58741	0.07844
	760.605	0.27157	0.05259	0.65667	0.07201																																	760.605	0.27157	0.05259	0.52306	0.04659	0.58702	0.07854
	762.71	0.26931	0.05365	0.65494	0.07349																																	762.71	0.26931	0.05365	0.51869	0.04673	0.5854	0.07954
	764.605	0.26904	0.05291	0.6552	0.0725																																	764.605	0.26904	0.05291	0.52081	0.04707	0.5872	0.07933
	766.699	0.26587	0.05342	0.65359	0.07327																																	766.699	0.26587	0.05342	0.51964	0.04639	0.5869	0.07988
	768.615	0.26931	0.0526	0.65041	0.0727																																	768.615	0.26931	0.0526	0.51741	0.04721	0.58606	0.08006
	770.605	0.264	0.05483	0.64844	0.0732																																	770.605	0.264	0.05483	0.51316	0.0475	0.5875	0.08003
	772.605	0.26716	0.05305	0.64932	0.07344																																	772.605	0.26716	0.05305	0.51384	0.04667	0.58453	0.08047
	774.607	0.26383	0.0545	0.64865	0.07378																																	774.607	0.26383	0.0545	0.51242	0.04711	0.58651	0.08069
	776.605	0.26381	0.05367	0.64804	0.07416																																	776.605	0.26381	0.05367	0.51182	0.04679	0.58195	0.081
	778.605	0.26007	0.05263	0.64691	0.07296																																	778.605	0.26007	0.05263	0.50963	0.04711	0.58265	0.08114
	780.717	0.25919	0.05203	0.64243	0.0739																																	780.717	0.25919	0.05203	0.50843	0.0471	0.58104	0.08136
	782.709	0.25905	0.05346	0.6429	0.07386																																	782.709	0.25905	0.05346	0.50642	0.04727	0.5787	0.08143
	784.709	0.26215	0.05244	0.6427	0.07464																																	784.709	0.26215	0.05244	0.50605	0.04704	0.57874	0.08138
	786.605	0.25972	0.05229	0.64146	0.07446																																	786.605	0.25972	0.05229	0.50344	0.04727	0.57723	0.08196
	788.605	0.25414	0.05421	0.64438	0.07574																																	788.605	0.25414	0.05421	0.50146	0.0476	0.57584	0.08147
	790.605	0.25745	0.05231	0.64209	0.07571																																	790.605	0.25745	0.05231	0.49866	0.04761	0.57584	0.08189
	792.605	0.25553	0.0522	0.64581	0.07674																																	792.605	0.25553	0.0522	0.49765	0.04758	0.57353	0.0823
	794.619	0.25329	0.05214	0.64408	0.07652																																	794.619	0.25329	0.05214	0.49569	0.0475	0.57313	0.08209
	796.605	0.25356	0.05219	0.64114	0.0766																																	796.605	0.25356	0.05219	0.4963	0.04719	0.57193	0.08261
	798.605	0.25613	0.05272	0.64337	0.07731																																	798.605	0.25613	0.05272	0.49225	0.04692	0.57126	0.08238
	800.704	0.24933	0.05444	0.64126	0.07836																																	800.704	0.24933	0.05444	0.49144	0.04734	0.5699	0.08302
	802.605	0.24817	0.05334	0.64362	0.07919																																	802.605	0.24817	0.05334	0.48628	0.04791	0.57018	0.08304
	804.605	0.25412	0.05308	0.63943	0.0784																																	804.605	0.25412	0.05308	0.48877	0.04747	0.56713	0.0826
	806.605	0.24913	0.05245	0.64144	0.07943																																	806.605	0.24913	0.05245	0.48523	0.04784	0.56631	0.08266
	808.605	0.24682	0.05292	0.63967	0.08011																																	808.605	0.24682	0.05292	0.48514	0.04785	0.56608	0.08331
	810.605	0.24742	0.05168	0.64161	0.08039																																	810.605	0.24742	0.05168	0.48479	0.04794	0.56339	0.08316
	812.605	0.24563	0.05276	0.64335	0.08195																																	812.605	0.24563	0.05276	0.4808	0.04779	0.56242	0.08296
	814.698	0.24595	0.05363	0.63681	0.08085																																	814.698	0.24595	0.05363	0.47877	0.04794	0.56144	0.0831
	816.605	0.2457	0.05322	0.63607	0.08186																																	816.605	0.2457	0.05322	0.47966	0.04809	0.55929	0.08302
	818.608	0.23829	0.05294	0.63639	0.08167																																	818.608	0.23829	0.05294	0.47665	0.04848	0.55812	0.08301
	820.609	0.24459	0.05278	0.63804	0.08315																																	820.609	0.24459	0.05278	0.47467	0.0483	0.55902	0.08388
	822.605	0.23781	0.05253	0.63656	0.08247																																	822.605	0.23781	0.05253	0.47475	0.04834	0.55844	0.08414
	824.609	0.2401	0.05354	0.63606	0.08307																																	824.609	0.2401	0.05354	0.47436	0.04842	0.55691	0.08433
	826.605	0.24369	0.05278	0.63507	0.08348																																	826.605	0.24369	0.05278	0.46866	0.04883	0.55537	0.08474
	828.706	0.24185	0.0513	0.62957	0.08275																																	828.706	0.24185	0.0513	0.47152	0.04866	0.55405	0.08443
	830.693	0.24164	0.05243	0.63045	0.08365																																	830.693	0.24164	0.05243	0.46699	0.04885	0.55356	0.0851
	832.703	0.24	0.05261	0.63067	0.08431																																	832.703	0.24	0.05261	0.46816	0.04845	0.55148	0.08499
	834.605	0.23657	0.05335	0.62847	0.08465																																	834.605	0.23657	0.05335	0.46559	0.0489	0.5515	0.08485
	836.703	0.23514	0.05307	0.62749	0.08368																																	836.703	0.23514	0.05307	0.4655	0.04865	0.54887	0.08515
	838.605	0.23199	0.05238	0.62595	0.08431																																	838.605	0.23199	0.05238	0.46303	0.04903	0.54836	0.08531
	840.702	0.23303	0.05366	0.62021	0.08366																																	840.702	0.23303	0.05366	0.46603	0.04856	0.54669	0.08578
	842.605	0.23589	0.05208	0.62033	0.08397																																	842.605	0.23589	0.05208	0.46158	0.04907	0.54727	0.08626
	844.605	0.23071	0.05246	0.61836	0.08331																																	844.605	0.23071	0.05246	0.4614	0.04898	0.54617	0.08651
	846.715	0.23296	0.05236	0.61861	0.08354																																	846.715	0.23296	0.05236	0.4596	0.04921	0.54473	0.08729
	848.719	0.23383	0.05227	0.61296	0.08425																																	848.719	0.23383	0.05227	0.45712	0.04848	0.5425	0.08725
	850.608	0.22732	0.0529	0.61096	0.08354																																	850.608	0.22732	0.0529	0.45584	0.04894	0.54387	0.08817
	852.605	0.23028	0.05355	0.61195	0.08301																																	852.605	0.23028	0.05355	0.45696	0.04863	0.5439	0.08781
	854.605	0.22529	0.05341	0.61103	0.08435																																	854.605	0.22529	0.05341	0.45578	0.04859	0.5421	0.08781
	856.605	0.22668	0.05502	0.61356	0.0839																																	856.605	0.22668	0.05502	0.45671	0.04891	0.54078	0.08777
	858.605	0.2289	0.05322	0.60959	0.08405																																	858.605	0.2289	0.05322	0.4507	0.04941	0.54234	0.08735
	860.721	0.22438	0.05321	0.61162	0.0847																																	860.721	0.22438	0.05321	0.44911	0.04885	0.53884	0.08772
	862.605	0.22332	0.05362	0.6142	0.08518																																	862.605	0.22332	0.05362	0.44892	0.0489	0.53885	0.08757
	864.605	0.223	0.05559	0.61364	0.08521																																	864.605	0.223	0.05559	0.44918	0.0491	0.53619	0.08743
	866.606	0.22753	0.05356	0.61194	0.08504																																	866.606	0.22753	0.05356	0.44698	0.04908	0.53585	0.0879
	868.605	0.22025	0.05421	0.61118	0.08562																																	868.605	0.22025	0.05421	0.44509	0.04859	0.53484	0.08769
	870.707	0.22325	0.05477	0.60854	0.08626																																	870.707	0.22325	0.05477	0.44446	0.04885	0.53323	0.08862
	872.605	0.21804	0.05504	0.60633	0.08455																																	872.605	0.21804	0.05504	0.44022	0.04857	0.5324	0.08812
	874.605	0.21993	0.0543	0.60495	0.08471																																	874.605	0.21993	0.0543	0.44119	0.04876	0.53218	0.08873
	876.605	0.2185	0.05496	0.6001	0.08413																																	876.605	0.2185	0.05496	0.43882	0.0493	0.53103	0.08905
	878.605	0.21636	0.05433	0.60418	0.08488																																	878.605	0.21636	0.05433	0.44019	0.0493	0.52979	0.08817
	880.711	0.22149	0.05373	0.60385	0.08483																																	880.711	0.22149	0.05373	0.43647	0.04912	0.53073	0.08931
	882.605	0.21568	0.05384	0.6021	0.08458																																	882.605	0.21568	0.05384	0.43718	0.04924	0.529	0.08943
	884.605	0.21218	0.0545	0.60128	0.08466																																	884.605	0.21218	0.0545	0.43474	0.04909	0.52898	0.08876
	886.605	0.21138	0.05429	0.59784	0.08502																																	886.605	0.21138	0.05429	0.43318	0.049	0.52599	0.08935
	888.605	0.21386	0.05525	0.59692	0.08444																																	888.605	0.21386	0.05525	0.43201	0.04915	0.52429	0.08896
	890.702	0.21614	0.05429	0.59408	0.08386																																	890.702	0.21614	0.05429	0.4326	0.04907	0.52124	0.08905
	892.619	0.21412	0.0541	0.59806	0.08478																																	892.619	0.21412	0.0541	0.43093	0.04953	0.52045	0.08888
	894.605	0.2123	0.0556	0.59716	0.08424																																	894.605	0.2123	0.0556	0.42774	0.04967	0.51792	0.08907
	896.614	0.21288	0.05475	0.5973	0.08457																																	896.614	0.21288	0.05475	0.42818	0.04931	0.51747	0.08962
	898.717	0.21373	0.05459	0.59548	0.08386																																	898.717	0.21373	0.05459	0.42747	0.04971	0.51428	0.08946
	900.71	0.24994	0.05107	0.64088	0.07953																																	900.71	0.24994	0.05107	0.47911	0.0493	0.54081	0.08617
	902.605	0.66598	0.05457	0.83907	0.0361																																	902.605	0.66598	0.05457	0.78587	0.03316	0.79283	0.04149
	904.714	0.82437	0.0358	0.90027	0.0277																																	904.714	0.82437	0.0358	0.89482	0.02366	0.88074	0.02615
	906.704	0.88639	0.02963	0.92785	0.02542																																	906.704	0.88639	0.02963	0.92817	0.0186	0.91993	0.0202
	908.605	0.92281	0.02621	0.93782	0.02235																																	908.605	0.92281	0.02621	0.94853	0.01717	0.9435	0.01631
	910.605	0.93961	0.02261	0.95292	0.02173																																	910.605	0.93961	0.02261	0.95885	0.01662	0.9611	0.01461
	912.716	0.95104	0.01903	0.96169	0.01855																																	912.716	0.95104	0.01903	0.96826	0.01431	0.97259	0.01166
	914.605	0.96702	0.018	0.96605	0.0182																																	914.605	0.96702	0.018	0.97851	0.01366	0.98116	0.01073
	916.605	0.96872	0.01394	0.96906	0.01673																																	916.605	0.96872	0.01394	0.98265	0.01177	0.987	0.00899
	918.607	0.97133	0.01315	0.97432	0.01465																																	918.607	0.97133	0.01315	0.98619	0.01296	0.99317	0.00826
	920.605	0.97131	0.01102	0.97712	0.01536																																	920.605	0.97131	0.01102	0.99102	0.01159	0.99526	0.00766
	922.606	0.97574	0.00999	0.97881	0.01308																																	922.606	0.97574	0.00999	0.99283	0.0116	0.99946	0.00702
	924.726	0.97202	0.01022	0.98162	0.0136																																	924.726	0.97202	0.01022	0.99404	0.00984	1.00402	0.00623
	926.606	0.97725	0.0115	0.98364	0.01183																																	926.606	0.97725	0.0115	0.99978	0.00922	1.00468	0.00619
	928.605	0.97587	0.01129	0.98946	0.01321																																	928.605	0.97587	0.01129	1	0.0105	1.00624	0.00536
	930.605	0.9798	0.01168	0.98714	0.01162																																	930.605	0.9798	0.01168	0.99979	0.01009	1.00624	0.00599
	932.605	0.98397	0.01386	0.99559	0.01123																																	932.605	0.98397	0.01386	1.00477	0.00857	1.00582	0.00573
	934.605	0.98085	0.01458	0.99101	0.00947																																	934.605	0.98085	0.01458	1.00547	0.00832	1.00891	0.00611
	936.7	0.98537	0.01567	0.99375	0.0111																																	936.7	0.98537	0.01567	1.00648	0.00798	1.00611	0.00637
	938.708	0.98517	0.01399	0.9954	0.0104																																	938.708	0.98517	0.01399	1.00543	0.00894	1.00691	0.00636
	940.605	0.97931	0.01523	0.99441	0.00787																																	940.605	0.97931	0.01523	1.00692	0.00901	1.00712	0.0064
	942.707	0.97993	0.01443	0.99694	0.00811																																	942.707	0.97993	0.01443	1.0093	0.00778	1.00775	0.00623
	944.703	0.9808	0.01308	0.99478	0.00886																																	944.703	0.9808	0.01308	1.00575	0.00946	1.00565	0.00714
	946.616	0.98363	0.01544	0.99506	0.00948																																	946.616	0.98363	0.01544	1.0115	0.0072	1.00648	0.00763
	948.605	0.9828	0.01461	0.99618	0.00795																																	948.605	0.9828	0.01461	1.01098	0.00654	1.00584	0.0074
	950.605	0.98191	0.01501	0.99562	0.00694																																	950.605	0.98191	0.01501	1.00831	0.00803	1.00587	0.00782
	952.605	0.9815	0.0159	0.99824	0.0073																																	952.605	0.9815	0.0159	1.01198	0.00657	1.00359	0.00744
	954.701	0.98305	0.01607	0.99846	0.00679																																	954.701	0.98305	0.01607	1.01172	0.00688	1.00409	0.00776
	956.704	0.97938	0.01609	0.99909	0.00762																																	956.704	0.97938	0.01609	1.01172	0.00697	1.00327	0.00796
	958.605	0.98075	0.01624	0.99816	0.00617																																	958.605	0.98075	0.01624	1.01468	0.00654	1.00202	0.00798
	960.605	0.98155	0.01759	0.99344	0.0048																																	960.605	0.98155	0.01759	1.01428	0.00645	1.00422	0.00733
	962.702	0.98303	0.0189	0.99359	0.00674																																	962.702	0.98303	0.0189	1.01813	0.00453	1.00239	0.0085
	964.703	0.97269	0.01857	1.00104	0.00527																																	964.703	0.97269	0.01857	1.01339	0.00653	1.00229	0.00826
	966.605	0.98062	0.01768	1.00121	0.00566																																	966.605	0.98062	0.01768	1.01605	0.00532	1.00433	0.00806
	968.605	0.97981	0.01807	1.00001	0.00525																																	968.605	0.97981	0.01807	1.01398	0.0063	1.00033	0.00761
	970.606	0.97307	0.02041	0.99859	0.00542																																	970.606	0.97307	0.02041	1.01656	0.005	1.00164	0.00775
	972.701	0.97691	0.0184	0.99832	0.00482																																	972.701	0.97691	0.0184	1.01515	0.00546	1.00014	0.0083
	974.605	0.97688	0.01883	1.00103	0.00572																																	974.605	0.97688	0.01883	1.01646	0.00562	0.99963	0.00805
	976.605	0.97359	0.01753	0.99708	0.00593																																	976.605	0.97359	0.01753	1.01667	0.00543	0.99906	0.00796
	978.605	0.97643	0.01893	0.99709	0.00609																																	978.605	0.97643	0.01893	1.01977	0.00476	0.99964	0.00849
	980.605	0.97859	0.01894	1.00037	0.00505																																	980.605	0.97859	0.01894	1.01736	0.00519	0.99859	0.0082
	982.701	0.97744	0.01944	0.99821	0.00569																																	982.701	0.97744	0.01944	1.01651	0.00552	0.99579	0.00844
	984.695	0.97893	0.02016	1.00073	0.00386																																	984.695	0.97893	0.02016	1.01713	0.00488	0.99546	0.00864
	986.607	0.97916	0.01963	0.99741	0.00584																																	986.607	0.97916	0.01963	1.01475	0.00673	0.99515	0.0086
	988.605	0.97774	0.01845	0.99972	0.00665																																	988.605	0.97774	0.01845	1.01626	0.00656	0.99645	0.00917
	990.619	0.97806	0.02014	0.99997	0.00771																																	990.619	0.97806	0.02014	1.01412	0.00601	0.99576	0.00878
	992.605	0.97403	0.01934	0.99597	0.0086																																	992.605	0.97403	0.01934	1.01384	0.00697	0.99622	0.00989
	994.618	0.97748	0.01983	0.99853	0.00809																																	994.618	0.97748	0.01983	1.01378	0.0065	0.99528	0.0094
	996.714	0.97818	0.02097	1.00165	0.0072																																	996.714	0.97818	0.02097	1.01434	0.00706	0.99663	0.00981
	998.605	0.97879	0.02023	1.00314	0.00707																																	998.605	0.97879	0.02023	1.01284	0.00693	0.99368	0.01001
	1000.61	0.9792	0.02115	1.00119	0.01013																																	1000.61	0.9792	0.02115	1.00973	0.00778	0.99395	0.01005
	1002.7	0.97317	0.021	0.99912	0.00959																																	1002.7	0.97317	0.021	1.012	0.00735	0.99444	0.0102
	1004.7	0.97684	0.02126	0.99997	0.00919																																	1004.7	0.97684	0.02126	1.01511	0.00672	0.99323	0.01049
	1006.7	0.97787	0.02157	1.00179	0.0095																																	1006.7	0.97787	0.02157	1.01289	0.0076	0.99315	0.01107
	1008.61	0.97811	0.02122	1.0012	0.01095																																	1008.61	0.97811	0.02122	1.01232	0.00802	0.9931	0.0111
	1010.71	0.97522	0.01998	0.99785	0.0103																																	1010.71	0.97522	0.01998	1.01306	0.00701	0.99271	0.01102
	1012.61	0.97483	0.02186	0.99857	0.0109																																	1012.61	0.97483	0.02186	1.0134	0.00747	0.99071	0.01151
	1014.72	0.97703	0.0209	0.99923	0.01159																																	1014.72	0.97703	0.0209	1.0125	0.00759	0.9939	0.01183
	1016.61	0.97357	0.02218	0.9997	0.01044																																	1016.61	0.97357	0.02218	1.01097	0.00844	0.98965	0.01201
	1018.61	0.97124	0.02268	0.99627	0.01241																																	1018.61	0.97124	0.02268	1.01046	0.00785	0.99147	0.01158
	1020.61	0.9694	0.0239	0.99963	0.01014																																	1020.61	0.9694	0.0239	1.01186	0.00841	0.99085	0.01171
	1022.61	0.97427	0.02296	0.99326	0.01282																																	1022.61	0.97427	0.02296	1.01587	0.00814	0.99269	0.01235
	1024.71	0.96147	0.02319	0.99499	0.01338																																	1024.71	0.96147	0.02319	1.01449	0.00903	0.99326	0.01255
	1026.72	0.95887	0.02438	0.99048	0.01355																																	1026.72	0.95887	0.02438	1.01387	0.00873	0.98915	0.01315
	1028.71	0.9503	0.02407	0.99034	0.01394																																	1028.71	0.9503	0.02407	1.01474	0.00981	0.98427	0.01298
	1030.61	0.94251	0.02483	0.98521	0.01419																																	1030.61	0.94251	0.02483	1.01252	0.01129	0.98365	0.0132
	1032.61	0.93673	0.02449	0.98063	0.01516																																	1032.61	0.93673	0.02449	1.00977	0.01002	0.9782	0.01318
	1034.61	0.92258	0.02583	0.97473	0.01644																																	1034.61	0.92258	0.02583	1.01099	0.01077	0.9732	0.01414
	1036.61	0.92309	0.02609	0.97294	0.01613																																	1036.61	0.92309	0.02609	1.00728	0.01173	0.96843	0.01381
	1038.61	0.91236	0.02702	0.96827	0.01702																																	1038.61	0.91236	0.02702	1.00388	0.01176	0.96537	0.01435
	1040.61	0.90472	0.02844	0.96255	0.01869																																	1040.61	0.90472	0.02844	1.00244	0.0116	0.96464	0.01553
	1042.61	0.89743	0.02927	0.96167	0.01873																																	1042.61	0.89743	0.02927	0.99912	0.01164	0.95894	0.01475
	1044.7	0.89489	0.02945	0.95537	0.01846																																	1044.7	0.89489	0.02945	0.99727	0.01195	0.95669	0.01573
	1046.61	0.88412	0.03114	0.95251	0.02027																																	1046.61	0.88412	0.03114	0.99766	0.01452	0.95224	0.01567
	1048.72	0.88042	0.0305	0.95153	0.01997																																	1048.72	0.88042	0.0305	0.99535	0.01313	0.95158	0.01712
	1050.61	0.87821	0.03029	0.95203	0.02156																																	1050.61	0.87821	0.03029	0.99351	0.01432	0.94771	0.01698
	1052.61	0.87464	0.031	0.94573	0.02105																																	1052.61	0.87464	0.031	0.99205	0.01358	0.94876	0.01671
	1054.61	0.8717	0.03126	0.94463	0.02112																																	1054.61	0.8717	0.03126	0.99242	0.0146	0.94589	0.01691
	1056.61	0.87287	0.03365	0.94381	0.02272																																	1056.61	0.87287	0.03365	0.98966	0.01445	0.94365	0.01783
	1058.7	0.86168	0.03283	0.94187	0.02069																																	1058.7	0.86168	0.03283	0.99053	0.01585	0.94242	0.01764
	1060.61	0.86144	0.03143	0.9408	0.02207																																	1060.61	0.86144	0.03143	0.98751	0.01467	0.93955	0.01768
	1062.61	0.85463	0.03268	0.94058	0.02271																																	1062.61	0.85463	0.03268	0.98709	0.01484	0.93745	0.01844
	1064.61	0.8494	0.03289	0.93769	0.022																																	1064.61	0.8494	0.03289	0.98425	0.01534	0.93406	0.01896
	1066.61	0.84727	0.03308	0.93202	0.02267																																	1066.61	0.84727	0.03308	0.98005	0.01557	0.934	0.0186
	1068.62	0.84487	0.03295	0.93516	0.02344																																	1068.62	0.84487	0.03295	0.98311	0.01484	0.93289	0.0192
	1070.61	0.84168	0.03297	0.93283	0.02341																																	1070.61	0.84168	0.03297	0.98066	0.01679	0.93074	0.01913
	1072.61	0.83479	0.03503	0.93136	0.02356																																	1072.61	0.83479	0.03503	0.97544	0.016	0.9281	0.01978
	1074.61	0.83253	0.03533	0.92962	0.02404																																	1074.61	0.83253	0.03533	0.97812	0.0161	0.92791	0.01981
	1076.61	0.82869	0.0353	0.93308	0.02391																																	1076.61	0.82869	0.0353	0.97498	0.01682	0.92297	0.02053
	1078.61	0.82529	0.03629	0.9274	0.02337																																	1078.61	0.82529	0.03629	0.97509	0.01681	0.92297	0.01999
	1080.71	0.82032	0.03768	0.93353	0.0278																																	1080.71	0.82032	0.03768	0.96345	0.02216	0.91038	0.0175
[truncated: 1 more columns]

## Sheet: Supp Fig1
1a	time (s)	G13-p115_2-25.09.19		G13-LARG_4-03.04.19		G13-PDZ_3-27.10.2020		1b		G13-p115																		G13 LARG																		2c trace	time (s)	G13 127-p115
	0.604	0.01549		0.00195		0.01493			-1.30103	0.006984	0	0	0	0.00382	0.013402	0.048664	0.033842											0.037786	0	0.073294	0.00022	0	0.064818	0	0.068466												0.604	0.11743	0.04638
	2.606	0.01305		0.000170315		0.01202			-1	0.013242	0.02542	0.201408	0.388536	0.185736	0.161924	0.025432	0.066236	0.065752	0.040714	0	0	0.00552	0	0.044734	0.117446	0.116604	0.11432	0.474446	0.2783	0.345694	0.526988	0	0.364272	0.130458	0.600804	0.388816	0.01264	0.297276	0.047302	0.136516	0.054098	0	0.295246	0.025956	0.265426		2.606	0.07894	0.04616
	4.607	0.00888		0.000770124		0.00955			-0.522879	0.25341	0.304292	0.042452	0.212748	0.308666	0.522464	0.320226	0.406282											0.742642	0.72393	0.477824	0.281324	0.610258	0.7775	0.580212	0.555336												4.607	0.07039	0.04697
	6.605	0.00732		0.00077878		0.01022			-0.154902	0.570392	0.626106	0.289884	0.525902	0.631822	0.722064	0.527444	0.620268											0.841862	0.881428	0.669766	0.717024	0.855334	0.965932	0.771108	0.633526												6.605	0.06847	0.04567
	8.605	0.00887		0.00146		0.01136			0	0.370646	0.38127	0.7497	0.809328	0.587254	0.664834	0.749136	0.686554	0.480982	0.364672	0.636978	0.65855	0.440572	0.623732	0.643778	0.738114	0.58054	0.63229	0.859013	0.636457	0.700011	0.742891	0.680681	0.61713	0.679866	0.832819	0.688104	0.720417	0.848232	0.92822	0.775246	0.84224	0.919586	0.976824	0.85604	0.717672		8.605	0.06411	0.04355
	10.605	0.00996		0.000276067		0.01089			0.477121	0.766596	0.658722	0.891704	0.926376	0.775552	0.83277	0.96107	0.860044	0.725438	0.623438									0.955596	0.84966	0.892152	0.882968	1.07034	0.783508	1.02388	1.03165	0.883216	0.999076										10.605	0.05958	0.04239
	12.605	0.00728		0.00062482		0.01054			1	0.969092	0.86936	0.966652	0.991496	0.910984	0.933436	1.0179	0.962698	0.90811	0.862512									1.01993	0.946986	0.961062	0.945616	1.066	0.856132	1.06653	1.03165	0.931614	1.04807										12.605	0.05905	0.04134
	14.605	0.00618		0.000905731		0.00883			2	1	1	1	1	1	1	1	1	1	1	1	1	1	1	1	1	1	1	1	1	1	1	1	1	1	1	1	1	1	1	1	1	1	1	1	1		14.605	0.05195	0.04177
	16.604	0.00952		0.000542861		0.00845			-1.52288																																						16.604	0.05504	0.0408
	18.604	0.007		0.000442297		0.00954			1.47712																																						18.604	0.045	0.04058
	20.605	0.00997		0.00095518		0.01217																																									20.605	0.04285	0.03925
	22.605	0.00967		0.000692433		0.00923																																									22.605	0.04422	0.04075
	24.605	0.00682		0.000877085		0.00876																																									24.605	0.04464	0.03942
	26.605	0.00838		0.000442716		0.00902																																									26.605	0.03667	0.04
	28.605	0.00755		0.000292527		0.00828																																									28.605	0.03685	0.03729
	30.611	0.00596		0.000801485		0.00931																																									30.611	0.0393	0.03858
	32.605	0.00531		0.000533998		0.00754																																									32.605	0.03467	0.03615
	34.605	0.00536		0.0008059		0.01022																																									34.605	0.04133	0.03731
	36.605	0.00326		0.000539318		0.01047																																									36.605	0.03316	0.03634
	38.605	0.00175		0.000226947		0.00838																																									38.605	0.03297	0.03604
	40.605	0.008		0.000986546		0.00922																																									40.605	0.02946	0.03366
	42.605	0.00335		0.000731203		0.00761																																									42.605	0.02812	0.03429
	44.605	0.00567		0.00052839		0.00815																																									44.605	0.02982	0.03327
	46.605	0.0035		0.000919657		0.00862																																									46.605	0.02811	0.03191
	48.605	0.00459		0.00040619		0.00723																																									48.605	0.02817	0.03242
	50.605	0.00694		0.000938578		0.00787																																									50.605	0.02722	0.03211
	52.605	0.00544		0.000470957		0.00597																																									52.605	0.0282	0.03061
	54.605	0.00287		0.000410786		0.00835																																									54.605	0.03185	0.03001
	56.605	0.0049		0.000605229		0.006																																									56.605	0.02754	0.03085
	58.605	0.00517		0.00065607		0.00732																																									58.605	0.02585	0.03196
	60.605	0.00264		0.000233002		0.00843																																									60.605	0.02919	0.02881
	62.605	0.00154		0.000577892		0.00539																																									62.605	0.02262	0.03033
	64.605	0.00378		0.00156		0.00775																																									64.605	0.02605	0.02739
	66.605	0.00305		0.000867605		0.00943																																									66.605	0.02365	0.02819
	68.605	0.00283		0.000489174		0.00518																																									68.605	0.02202	0.02611
	70.605	0.00215		0.000265178		0.00391																																									70.605	0.02155	0.02664
	72.605	0.00388		-4.36348e-05		0.00819																																									72.605	0.01869	0.02659
	74.609	0.0028		0.000378259		0.00584																																									74.609	0.02291	0.02619
	76.607	0.00309		-0.00014281		0.00645																																									76.607	0.02435	0.02433
	78.605	0.00233		-9.35771e-05		0.00522																																									78.605	0.0213	0.02503
	80.605	0.00166		0.000207692		0.00483																																									80.605	0.01943	0.02172
	82.605	0.00219		0.000639786		0.00843																																									82.605	0.01835	0.02228
	84.605	0.00407		0.000346539		0.00323																																									84.605	0.02082	0.02416
	86.605	0.00302		4.69283e-05		0.00765																																									86.605	0.01936	0.02392
	88.605	0.00334		-0.0003726		0.00625																																									88.605	0.01982	0.02091
	90.605	0.00269		0.00112		0.00333																																									90.605	0.02013	0.02309
	92.605	0.00185		3.13658e-05		0.00353																																									92.605	0.01429	0.02203
	94.605	0.00476		-2.67846e-05		0.00292																																									94.605	0.01432	0.02147
	96.605	0.00293		0.000109527		0.00323																																									96.605	0.0174	0.02098
	98.605	0.00437		0.000116469		0.00294																																									98.605	0.01377	0.02011
	100.606	0.00244		0.000911532		0.00328																																									100.606	0.00922	0.01627
	102.607	0.00258		0.000530354		0.00467																																									102.607	0.0141	0.01981
	104.606	0.00311		0.000535198		0.00504																																									104.606	0.01529	0.02005
	106.605	0.00363		0.000486784		0.00351																																									106.605	0.01059	0.01627
	108.605	0.000314439		0.000475299		0.00563																																									108.605	0.01008	0.01717
	110.605	0.000200207		0.000242597		0.00432																																									110.605	0.01127	0.01751
	112.605	0.00154		0.000400629		0.00313																																									112.605	0.01275	0.01611
	114.605	0.0017		-7.93863e-05		0.00348																																									114.605	0.01538	0.01724
	116.605	0.00196		0.000466125		0.00259																																									116.605	0.00782	0.01592
	118.606	0.00258		0.000482011		0.00474																																									118.606	0.00823	0.01313
	120.605	0.00136		0.000721548		0.0037																																									120.605	0.01049	0.01437
	122.605	0.00349		0.000148764		0.00168																																									122.605	0.01217	0.01487
	124.605	0.0024		0.000158619		0.0017																																									124.605	0.00616	0.01107
	126.609	8.25599e-05		-0.000175478		0.00208																																									126.609	0.01348	0.01347
	128.61	0.00216		1.3326e-05		0.000366807																																									128.61	0.0144	0.01238
	130.606	-0.000123394		1.21248e-05		0.00274																																									130.606	0.01167	0.01263
	132.605	0.0029		0.000138332		0.00488																																									132.605	0.0098	0.01285
	134.605	0.00109		0.000281921		0.00322																																									134.605	0.00669	0.01131
	136.605	0.000596348		0.000127788		0.00324																																									136.605	0.00692	0.01049
	138.605	0.000510195		6.26254e-05		0.00143																																									138.605	0.00682	0.00894
	140.605	0.00444		-5.86493e-05		0.00186																																									140.605	0.00896	0.00853
	142.605	-0.0011		0.000467731		0.000475678																																									142.605	0.00925	0.00777
	144.606	0.00224		0.000713656		0.000328723																																									144.606	0.00952	0.00924
	146.605	0.00141		-0.000196405		0.000899124																																									146.605	0.00289	0.00878
	148.605	0.0014		0.000182541		0.000956692																																									148.605	0.00774	0.00985
	150.605	0.00209		-0.000301797		0.00225																																									150.605	0.01087	0.00727
	152.605	0.00116		-0.000398204		0.00249																																									152.605	0.01088	0.00913
	154.606	0.000769044		0.000285312		0.00181																																									154.606	0.00884	0.00769
	156.605	2.98923e-05		-0.000310602		0.000628048																																									156.605	0.00922	0.0091
	158.606	-0.00222		-0.000146479		0.00286																																									158.606	0.0051	0.00849
	160.606	0.00081281		-0.000176799		0.00273																																									160.606	0.00352	0.00633
	162.605	-0.00159		-0.000136129		0.00192																																									162.605	0.000843865	0.00599
	164.606	0.000278297		-0.000199327		0.00214																																									164.606	0.00293	0.00635
	166.606	-0.00208		-1.22225e-05		0.000482097																																									166.606	-0.00217	0.004
	168.606	0.0017		0.000535551		-0.000757492																																									168.606	-0.00114	0.00531
	170.606	-7.47337e-05		-0.000120552		0.0013																																									170.606	0.00277	0.00605
	172.607	0.00045613		-0.000171725		0.00222																																									172.607	-0.00112	0.0054
	174.605	0.00268		-0.000461456		-9.56869e-06																																									174.605	0.00168	0.00346
	176.605	-0.000825761		5.84871e-05		0.000249595																																									176.605	-0.000366877	0.00332
	178.606	-2.36336e-06		-2.63039e-07		-0.00122																																									178.606	0.00291	0.00393
	180.606	0.02744		0.000675719		-0.00146																																									180.606	0.05948	0.01597
	182.606	0.12622		0.00681		0.00356																																									182.606	0.53959	0.05098
	184.606	0.14365		0.01553		0.00395																																									184.606	0.75863	0.03732
	186.606	0.15078		0.02374		0.00739																																									186.606	0.84559	0.03224
	188.606	0.15784		0.02991		0.00647																																									188.606	0.89186	0.03017
	190.606	0.16099		0.03512		0.00721																																									190.606	0.91903	0.02808
	192.606	0.16614		0.03741		0.00647																																									192.606	0.93455	0.02544
	194.631	0.16775		0.03959		0.00961																																									194.631	0.94833	0.02307
	196.606	0.16731		0.04072		0.00779																																									196.606	0.95772	0.02104
	198.614	0.1703		0.0422		0.00837																																									198.614	0.97084	0.02
	200.606	0.16917		0.04224		0.01055																																									200.606	0.97757	0.01761
	202.605	0.17053		0.04233		0.01047																																									202.605	0.97703	0.01525
	204.606	0.17528		0.04317		0.01114																																									204.606	0.9855	0.01531
	206.606	0.17442		0.04255		0.01091																																									206.606	0.9932	0.01371
	208.607	0.17241		0.04292		0.01187																																									208.607	0.98824	0.01203
	210.605	0.17265		0.04293		0.01144																																									210.605	0.99021	0.01085
	212.605	0.17219		0.04318		0.01312																																									212.605	0.98879	0.00949
	214.606	0.17962		0.04288		0.01352																																									214.606	0.99494	0.00891
	216.606	0.1781		0.04262		0.01228																																									216.606	0.99633	0.00865
	218.606	0.17638		0.04282		0.01263																																									218.606	1.00031	0.00892
	220.606	0.17595		0.04176		0.01526																																									220.606	0.99633	0.00809
	222.606	0.17246		0.0427		0.01364																																									222.606	0.99616	0.00803
	224.631	0.17832		0.04222		0.01413																																									224.631	0.99577	0.00735
	226.61	0.17424		0.04242		0.01331																																									226.61	0.99653	0.0082
	228.606	0.17598		0.04204		0.01507																																									228.606	0.99773	0.0072
	230.606	0.18066		0.04239		0.01621																																									230.606	0.99853	0.0079
	232.606	0.17598		0.04165		0.01789																																									232.606	0.99499	0.00681
	234.606	0.17433		0.04229		0.01417																																									234.606	0.99683	0.00682
	236.606	0.17677		0.04224		0.01502																																									236.606	0.99123	0.00706
	238.605	0.176		0.04254		0.01456																																									238.605	0.99262	0.00581
	240.605	0.17292		0.04218		0.01574																																									240.605	0.993	0.00572
	242.606	0.17587		0.04199		0.01675																																									242.606	0.99134	0.00674
	244.605	0.17709		0.04185		0.01566																																									244.605	0.98825	0.00746
	246.605	0.17744		0.04247		0.01488																																									246.605	0.98864	0.00728
	248.605	0.17667		0.04227		0.01587																																									248.605	0.98876	0.00744
	250.604	0.17782		0.04244		0.01392																																									250.604	0.99088	0.00729
	252.613	0.18098		0.04277		0.01721																																									252.613	0.98936	0.00641
	254.605	0.18094		0.04279		0.01608																																									254.605	0.99385	0.00757
	256.605	0.17859		0.04239		0.01375																																									256.605	0.98523	0.0067
	258.605	0.18108		0.04216		0.01668																																									258.605	0.99135	0.00621
	260.605	0.18012		0.0427		0.01506																																									260.605	0.98615	0.00757
	262.605	0.17694		0.04216		0.01786																																									262.605	0.98582	0.00979
	264.604	0.1776		0.04295		0.01742																																									264.604	0.98753	0.00903
	266.604	0.17849		0.04256		0.01487																																									266.604	0.9828	0.00958
	268.605	0.17849		0.04292		0.01501																																									268.605	0.98762	0.00977
	270.605	0.17783		0.04311		0.01748																																									270.605	0.9825	0.01045
	272.605	0.17776		0.04237		0.01751																																									272.605	0.98027	0.00897
	274.604	0.17867		0.04303		0.01813																																									274.604	0.97899	0.00986
	276.605	0.17939		0.04282		0.0167																																									276.605	0.98569	0.00965
	278.605	0.18053		0.04279		0.01501																																									278.605	0.98127	0.00909
	280.605	0.18148		0.04352		0.01824																																									280.605	0.98612	0.01133
	282.605	0.17998		0.04341		0.01703																																									282.605	0.98136	0.01096
	284.605	0.17928		0.04174		0.01689																																									284.605	0.97918	0.01026
	286.605	0.18052		0.04267		0.01864																																									286.605	0.97205	0.01233
	288.605	0.17909		0.04193		0.01979																																									288.605	0.98071	0.01311
	290.604	0.17737		0.04269		0.01945																																									290.604	0.98312	0.01285
	292.604	0.17927		0.04289		0.01917																																									292.604	0.97963	0.01209
	294.605	0.1795		0.042		0.01639																																									294.605	0.97892	0.01263
	296.609	0.18009		0.04225		0.01753																																									296.609	0.97933	0.01584
	298.606	0.18016		0.04209		0.01877																																									298.606	0.97289	0.01459
	300.605	0.18122		0.04233		0.01843																																									300.605	0.97464	0.01604
	302.605	0.18203		0.04161		0.0194																																									302.605	0.97964	0.01556
	304.605	0.179		0.04209		0.01907																																									304.605	0.97749	0.01577
	306.605	0.17653		0.04131		0.01658																																									306.605	0.97283	0.01767
	308.605	0.18191		0.0423		0.01833																																									308.605	0.96351	0.01902
	310.605	0.17972		0.04087		0.01968																																									310.605	0.95855	0.01939
	312.708	0.17881		0.04137		0.01584																																									312.708	0.95123	0.02059
	314.605	0.17789		0.04186		0.01848																																									314.605	0.9547	0.02023
	316.612	0.18017		0.0414		0.01603																																									316.612	0.94632	0.02132
	318.604	0.17772		0.04101		0.01715																																									318.604	0.93955	0.02236
	320.609	0.17511		0.04134		0.01782																																									320.609	0.9323	0.02411
	322.605	0.17469		0.0409		0.01931																																									322.605	0.93026	0.02396
	324.605	0.1738		0.04109		0.01705																																									324.605	0.92116	0.02551
	326.605	0.1706		0.04065		0.0179																																									326.605	0.91411	0.02552
	328.605	0.1746		0.04106		0.01966																																									328.605	0.91235	0.0263
	330.605	0.17345		0.04078		0.01984																																									330.605	0.90291	0.02795
	332.605	0.17505		0.04066		0.01786																																									332.605	0.907	0.03027
	334.605	0.17223		0.04106		0.01841																																									334.605	0.90374	0.02877
	336.605	0.17124		0.04012		0.01534																																									336.605	0.90031	0.02942
	338.605	0.1712		0.04034		0.01671																																									338.605	0.89217	0.02981
	340.605	0.17276		0.0406		0.01761																																									340.605	0.88632	0.03042
	342.604	0.16879		0.04026		0.01676																																									342.604	0.88697	0.02992
	344.604	0.17074		0.04005		0.01826																																									344.604	0.88324	0.03322
	346.605	0.16873		0.04034		0.01914																																									346.605	0.88413	0.03267
	348.608	0.16637		0.03978		0.01605																																									348.608	0.87518	0.03348
	350.613	0.16261		0.0396		0.01611																																									350.613	0.87671	0.03268
	352.605	0.16766		0.0393		0.01837																																									352.605	0.87125	0.03504
	354.605	0.16581		0.03991		0.01615																																									354.605	0.86605	0.03578
	356.605	0.16698		0.03944		0.01711																																									356.605	0.86915	0.0355
	358.605	0.16694		0.03934		0.01626																																									358.605	0.86789	0.03592
	360.605	0.16305		0.03987		0.01744																																									360.605	0.86303	0.0377
	362.605	0.16458		0.03956		0.01749																																									362.605	0.85654	0.03692
	364.605	0.16337		0.03925		0.01617																																									364.605	0.84933	0.03859
	366.605	0.16391		0.03888		0.01779																																									366.605	0.85493	0.03657
	368.604	0.16655		0.03925		0.01555																																									368.604	0.84768	0.03906
	370.605	0.16456		0.0397		0.01939																																									370.605	0.84633	0.03794
	372.605	0.16316		0.03857		0.01684																																									372.605	0.84724	0.03824
	374.605	0.15937		0.03883		0.01639																																									374.605	0.83621	0.04043
	376.606	0.16215		0.03984		0.01422																																									376.606	0.83681	0.04237
	378.605	0.15978		0.03867		0.01798																																									378.605	0.82878	0.0409
	380.605	0.16046		0.03903		0.01839																																									380.605	0.83469	0.0414
	382.605	0.15884		0.03912		0.0148																																									382.605	0.82661	0.04318
	384.605	0.15949		0.03951		0.01799																																									384.605	0.83032	0.04181
	386.605	0.15981		0.03953		0.01652																																									386.605	0.81451	0.04197
	388.605	0.15708		0.03986		0.01797																																									388.605	0.82036	0.04245
	390.605	0.15769		0.03877		0.01769																																									390.605	0.81643	0.04367
	392.604	0.1576		0.03892		0.01456																																									392.604	0.81282	0.04227
	394.604	0.15791		0.03925		0.01859																																									394.604	0.80919	0.04406
	396.606	0.15707		0.03884		0.01564																																									396.606	0.80893	0.04405
	398.604	0.15545		0.03893		0.01518																																									398.604	0.80837	0.04462
	400.605	0.15467		0.03903		0.01662																																									400.605	0.79837	0.0457
	402.608	0.15287		0.03875		0.01555																																									402.608	0.79943	0.04501
	404.605	0.15248		0.03779		0.01519																																									404.605	0.79498	0.04613
	406.605	0.15164		0.03803		0.01577																																									406.605	0.79131	0.04493
	408.605	0.15141		0.03852		0.01639																																									408.605	0.78611	0.0464
	410.605	0.15572		0.03812		0.01493																																									410.605	0.78158	0.04741
	412.605	0.15376		0.03844		0.01648																																									412.605	0.77874	0.04817
	414.605	0.15009		0.03777		0.01526																																									414.605	0.77946	0.04791
	416.717	0.14935		0.03805		0.01678																																									416.717	0.77332	0.04918
	418.605	0.14802		0.03776		0.01621																																									418.605	0.77097	0.04911
	420.613	0.14781		0.03796		0.01512																																									420.613	0.76704	0.04842
	422.605	0.14733		0.03756		0.01653																																									422.605	0.76352	0.05085
	424.605	0.14732		0.03757		0.01476																																									424.605	0.76176	0.05087
	426.605	0.14764		0.03795		0.01425																																									426.605	0.75968	0.05131
	428.605	0.14922		0.03764		0.01733																																									428.605	0.75335	0.04915
	430.605	0.14592		0.03763		0.01527																																									430.605	0.74949	0.0507
	432.604	0.14827		0.03695		0.01771																																									432.604	0.74816	0.05092
	434.605	0.14185		0.0379		0.01531																																									434.605	0.74631	0.05137
	436.604	0.1472		0.03716		0.0147																																									436.604	0.73821	0.05191
	438.605	0.14511		0.0375		0.01687																																									438.605	0.73387	0.051
	440.605	0.14268		0.03781		0.01619																																									440.605	0.73622	0.05433
	442.605	0.1453		0.03746		0.01453																																									442.605	0.73637	0.05196
	444.605	0.13912		0.03689		0.01322																																									444.605	0.73426	0.05308
	446.609	0.14049		0.03716		0.01433																																									446.609	0.72813	0.05137
	448.613	0.14367		0.03697		0.01728																																									448.613	0.72671	0.05214
	450.605	0.14199		0.03724		0.0146																																									450.605	0.72017	0.05402
	452.605	0.14333		0.0372		0.01522																																									452.605	0.7216	0.05362
	454.605	0.13858		0.03733		0.01553																																									454.605	0.70982	0.05384
	456.607	0.14181		0.0373		0.01434																																									456.607	0.71243	0.05305
	458.605	0.13621		0.03728		0.01428																																									458.605	0.70937	0.05381
	460.715	0.13913		0.03687		0.01621																																									460.715	0.70212	0.05391
	462.605	0.13388		0.0372		0.01473																																									462.605	0.69979	0.05533
	464.605	0.13798		0.0369		0.01786																																									464.605	0.7033	0.05539
	466.605	0.13541		0.03652		0.01583																																									466.605	0.69928	0.05558
	468.605	0.13725		0.03696		0.01569																																									468.605	0.69363	0.05466
	470.605	0.13384		0.03679		0.01581																																									470.605	0.69323	0.05615
	472.605	0.13568		0.03631		0.01531																																									472.605	0.68776	0.05666
	474.607	0.13274		0.03654		0.01401																																									474.607	0.68426	0.05599
	476.605	0.13362		0.03574		0.0153																																									476.605	0.68312	0.05601
	478.605	0.13029		0.03639		0.01313																																									478.605	0.67374	0.05606
	480.605	0.12637		0.03678		0.01668																																									480.605	0.67811	0.05565
	482.605	0.12884		0.03711		0.01444																																									482.605	0.6661	0.05719
	484.605	0.13128		0.0356		0.01706																																									484.605	0.66934	0.05703
	486.605	0.12836		0.03699		0.0132																																									486.605	0.66376	0.05723
	488.605	0.12541		0.03628		0.01468																																									488.605	0.66485	0.05726
	490.605	0.1249		0.03562		0.01393																																									490.605	0.65783	0.05678
	492.714	0.12351		0.03673		0.01587																																									492.714	0.65136	0.05865
	494.606	0.12329		0.03603		0.015																																									494.606	0.65478	0.05811
	496.712	0.1237		0.03564		0.01438																																									496.712	0.65176	0.05895
	498.604	0.12319		0.03606		0.01588																																									498.604	0.64803	0.05778
	500.607	0.12136		0.03602		0.01504																																									500.607	0.64539	0.05813
	502.605	0.12331		0.03619		0.0136																																									502.605	0.64051	0.05735
	504.605	0.12042		0.03612		0.01623																																									504.605	0.63704	0.05882
	506.605	0.12277		0.03571		0.01451																																									506.605	0.63062	0.05778
	508.605	0.12042		0.0357		0.01575																																									508.605	0.63165	0.05836
	510.605	0.12109		0.03629		0.01532																																									510.605	0.63142	0.05876
	512.605	0.1181		0.03561		0.01503																																									512.605	0.6228	0.05813
	514.711	0.11933		0.03619		0.01524																																									514.711	0.62303	0.05863
	516.605	0.11687		0.03627		0.01174																																									516.605	0.61714	0.05674
	518.708	0.11646		0.03663		0.01564																																									518.708	0.61604	0.05953
	520.606	0.11439		0.03587		0.01455																																									520.606	0.6117	0.05824
	522.704	0.11283		0.03573		0.01314																																									522.704	0.61192	0.05952
	524.606	0.11178		0.03596		0.01368																																									524.606	0.61089	0.0575
	526.605	0.11132		0.03509		0.01501																																									526.605	0.60578	0.05956
	528.605	0.11232		0.03509		0.01319																																									528.605	0.60355	0.05976
	530.605	0.11265		0.03533		0.01409																																									530.605	0.59834	0.0594
	532.605	0.11217		0.0347		0.0139																																									532.605	0.59182	0.05893
	534.605	0.11254		0.03622		0.01442																																									534.605	0.58868	0.05948
	536.605	0.11145		0.0348		0.01404																																									536.605	0.58768	0.05975
	538.605	0.10772		0.03487		0.01244																																									538.605	0.58574	0.05948
	540.605	0.10622		0.03557		0.01409																																									540.605	0.58325	0.05884
	542.605	0.10941		0.03588		0.01183																																									542.605	0.58467	0.05851
	544.607	0.10834		0.03444		0.0128																																									544.607	0.57569	0.05984
	546.606	0.11039		0.03558		0.01144																																									546.606	0.57379	0.0596
	548.704	0.10504		0.03492		0.0112																																									548.704	0.56748	0.05984
	550.605	0.10826		0.03543		0.01344																																									550.605	0.56878	0.05901
	552.605	0.10646		0.03446		0.0143																																									552.605	0.56222	0.05969
	554.605	0.10361		0.03534		0.0133																																									554.605	0.56336	0.05981
	556.605	0.1037		0.03455		0.01283																																									556.605	0.55815	0.05875
	558.605	0.10624		0.03496		0.01339																																									558.605	0.55479	0.05947
	560.605	0.10539		0.03467		0.01252																																									560.605	0.55552	0.05754
	562.605	0.10376		0.03464		0.01239																																									562.605	0.55579	0.05933
	564.605	0.10413		0.0346		0.01432																																									564.605	0.54948	0.05924
	566.605	0.10211		0.03467		0.01206																																									566.605	0.54618	0.06089
	568.605	0.10109		0.03526		0.01423																																									568.605	0.54168	0.05939
	570.611	0.10257		0.03544		0.01372																																									570.611	0.53898	0.05707
	572.616	0.10063		0.03531		0.01257																																									572.616	0.53962	0.05964
	574.605	0.10011		0.0353		0.01448																																									574.605	0.53355	0.06
	576.605	0.09844		0.03476		0.01257																																									576.605	0.53079	0.05901
	578.713	0.10022		0.03443		0.01218																																									578.713	0.53381	0.0596
	580.605	0.09679		0.03433		0.01362																																									580.605	0.52383	0.05837
	582.605	0.09955		0.03466		0.01464																																									582.605	0.52768	0.05895
	584.723	0.09895		0.03527		0.0107																																									584.723	0.52097	0.05666
	586.728	0.09496		0.0348		0.01213																																									586.728	0.52176	0.05833
	588.702	0.09702		0.03412		0.01316																																									588.702	0.5183	0.05755
	590.605	0.09822		0.0343		0.01257																																									590.605	0.50724	0.05701
	592.605	0.09681		0.03532		0.00859																																									592.605	0.51319	0.05701
	594.605	0.09739		0.03551		0.01072																																									594.605	0.50837	0.0569
	596.607	0.09501		0.03449		0.01194																																									596.607	0.50214	0.05783
	598.605	0.09332		0.03448		0.01277																																									598.605	0.50454	0.0582
	600.605	0.0928		0.03399		0.01128																																									600.605	0.50384	0.05592
	602.605	0.0946		0.03402		0.01104																																									602.605	0.49922	0.05538
	604.605	0.09437		0.0349		0.0122																																									604.605	0.49899	0.05764
	606.605	0.09444		0.03469		0.01422																																									606.605	0.49541	0.05732
	608.605	0.09141		0.03383		0.01201																																									608.605	0.49572	0.05699
	610.605	0.0899		0.03426		0.01317																																									610.605	0.49101	0.05718
	612.605	0.08968		0.03374		0.01302																																									612.605	0.48754	0.05644
	614.605	0.09255		0.03424		0.01124																																									614.605	0.48662	0.05787
	616.605	0.0919		0.03409		0.01208																																									616.605	0.48123	0.05768
	618.725	0.08961		0.03379		0.01218																																									618.725	0.47909	0.05692
	620.716	0.08708		0.03395		0.01297																																									620.716	0.47882	0.0563
	622.605	0.08845		0.03401		0.0113																																									622.605	0.47456	0.0553
	624.61	0.08729		0.03358		0.01368																																									624.61	0.47063	0.05534
	626.605	0.08849		0.03352		0.01266																																									626.605	0.47052	0.05697
	628.605	0.0865		0.03385		0.01123																																									628.605	0.46775	0.05583
	630.605	0.089		0.03292		0.00938																																									630.605	0.46604	0.05582
	632.605	0.08895		0.03341		0.01107																																									632.605	0.46483	0.05506
	634.605	0.08544		0.03343		0.01123																																									634.605	0.46285	0.05686
	636.605	0.08633		0.03304		0.01484																																									636.605	0.46402	0.05616
	638.716	0.08533		0.03367		0.012																																									638.716	0.46114	0.05511
	640.605	0.0833		0.03305		0.01237																																									640.605	0.45894	0.05586
	642.605	0.08495		0.03381		0.01275																																									642.605	0.45585	0.05621
	644.605	0.08434		0.03331		0.01403																																									644.605	0.45655	0.0556
	646.605	0.08317		0.03315		0.01113																																									646.605	0.45197	0.05475
	648.715	0.0845		0.03333		0.0116																																									648.715	0.45565	0.05513
	650.711	0.08568		0.03339		0.01102																																									650.711	0.45268	0.05659
	652.716	0.08234		0.03373		0.00938																																									652.716	0.45013	0.05504
	654.605	0.08549		0.03316		0.01008																																									654.605	0.4469	0.05356
	656.717	0.08314		0.03368		0.01126																																									656.717	0.44216	0.05274
	658.605	0.08176		0.03362		0.01303																																									658.605	0.43964	0.0539
	660.605	0.08177		0.03289		0.01205																																									660.605	0.44354	0.05402
	662.605	0.07917		0.03365		0.01179																																									662.605	0.43869	0.05375
	664.605	0.08002		0.0328		0.01128																																									664.605	0.43891	0.05413
	666.605	0.08188		0.03283		0.01352																																									666.605	0.43742	0.05222
	668.605	0.07973		0.03294		0.01016																																									668.605	0.43429	0.05293
	670.615	0.07837		0.03334		0.01165																																									670.615	0.43468	0.05243
	672.605	0.07854		0.03252		0.01476																																									672.605	0.43116	0.05262
	674.605	0.07846		0.03249		0.01322																																									674.605	0.43545	0.05109
	676.629	0.07754		0.03214		0.01197																																									676.629	0.42838	0.05054
	678.61	0.07853		0.03255		0.01036																																									678.61	0.4278	0.05056
	680.605	0.07599		0.03259		0.01349																																									680.605	0.42585	0.05028
	682.605	0.07722		0.03224		0.01252																																									682.605	0.42716	0.05104
	684.605	0.07693		0.03297		0.01203																																									684.605	0.42484	0.05087
	686.605	0.07567		0.03208		0.01194																																									686.605	0.41957	0.04972
	688.617	0.07629		0.03278		0.01145																																									688.617	0.42076	0.05169
	690.709	0.07798		0.03246		0.01331																																									690.709	0.41512	0.05012
	692.709	0.07438		0.033		0.01319																																									692.709	0.41489	0.04916
	694.605	0.07645		0.0323		0.01165																																									694.605	0.41706	0.05008
	696.726	0.07481		0.03244		0.01194																																									696.726	0.41536	0.0495
	698.605	0.07647		0.03132		0.0117																																									698.605	0.41201	0.04837
	700.605	0.07227		0.03233		0.01174																																									700.605	0.4093	0.04921
	702.605	0.07475		0.03145		0.01103																																									702.605	0.40825	0.04893
	704.707	0.07426		0.0321		0.00963																																									704.707	0.40458	0.049
	706.605	0.07327		0.03248		0.01124																																									706.605	0.40547	0.04812
	708.712	0.07168		0.03164		0.0137																																									708.712	0.40216	0.04624
	710.605	0.07395		0.03293		0.01033																																									710.605	0.40483	0.04931
	712.714	0.071		0.03151		0.01401																																									712.714	0.40401	0.04797
	714.605	0.07323		0.03201		0.01213																																									714.605	0.40185	0.04838
	716.605	0.06963		0.03157		0.01391																																									716.605	0.40189	0.04931
	718.605	0.07017		0.0325		0.01063																																									718.605	0.40003	0.04826
	720.605	0.0711		0.03185		0.01215																																									720.605	0.39749	0.04762
	722.609	0.06916		0.03176		0.01038																																									722.609	0.40023	0.0489
	724.605	0.07301		0.03183		0.0102																																									724.605	0.39546	0.04924
	726.605	0.07017		0.03174		0.00964																																									726.605	0.39208	0.04693
	728.605	0.06998		0.0321		0.01114																																									728.605	0.38929	0.04627
	730.605	0.06938		0.03206		0.01268																																									730.605	0.39096	0.04644
	732.605	0.06962		0.03192		0.01041																																									732.605	0.38779	0.0462
	734.605	0.07015		0.03167		0.00883																																									734.605	0.38666	0.04594
	736.605	0.06923		0.03181		0.01301																																									736.605	0.38652	0.04582
	738.605	0.06757		0.03154		0.00881																																									738.605	0.38347	0.04672
	740.612	0.06707		0.03109		0.00906																																									740.612	0.38075	0.04398
	742.711	0.06825		0.03125		0.01131																																									742.711	0.38278	0.04543
	744.706	0.06978		0.03116		0.00968																																									744.706	0.3746	0.04472
	746.617	0.06629		0.03117		0.01188																																									746.617	0.38301	0.04555
	748.605	0.06739		0.03153		0.0113																																									748.605	0.37504	0.04586
	750.706	0.06913		0.03205		0.01107																																									750.706	0.37954	0.04493
	752.605	0.06415		0.03161		0.01084																																									752.605	0.3753	0.04573
	754.605	0.06847		0.03082		0.00843																																									754.605	0.37159	0.04599
	756.708	0.06893		0.03149		0.01143																																									756.708	0.37204	0.04615
	758.707	0.06565		0.03131		0.00931																																									758.707	0.3712	0.04455
	760.605	0.06774		0.03066		0.01083																																									760.605	0.37089	0.04431
	762.71	0.06623		0.03119		0.01152																																									762.71	0.36452	0.04407
	764.605	0.06677		0.03164		0.00927																																									764.605	0.37041	0.04393
	766.699	0.06301		0.03133		0.01001																																									766.699	0.36339	0.04401
	768.615	0.06366		0.03122		0.01105																																									768.615	0.36092	0.04376
	770.605	0.06277		0.03118		0.01166																																									770.605	0.36413	0.04358
	772.605	0.06266		0.03063		0.00964																																									772.605	0.35568	0.0438
	774.607	0.06385		0.03055		0.01165																																									774.607	0.35643	0.04365
	776.605	0.06601		0.03118		0.01161																																									776.605	0.35022	0.04243
	778.605	0.06375		0.03102		0.01045																																									778.605	0.35249	0.04332
	780.717	0.0662		0.0308		0.01079																																									780.717	0.35613	0.04407
	782.709	0.06724		0.03031		0.01192																																									782.709	0.35475	0.04432
	784.709	0.06268		0.03032		0.01191																																									784.709	0.35568	0.04298
	786.605	0.06739		0.03102		0.01017																																									786.605	0.35571	0.04187
	788.605	0.06541		0.03038		0.01198																																									788.605	0.35152	0.04267
	790.605	0.06385		0.03136		0.01193																																									790.605	0.344	0.04047
	792.605	0.06828		0.03035		0.00856																																									792.605	0.34624	0.04202
	794.619	0.06475		0.03013		0.00984																																									794.619	0.34154	0.04169
	796.605	0.06418		0.03054		0.00832																																									796.605	0.34299	0.04144
	798.605	0.06293		0.03003		0.00878																																									798.605	0.34594	0.04247
	800.704	0.06582		0.02981		0.00938																																									800.704	0.33804	0.04157
	802.605	0.06456		0.0304		0.01016																																									802.605	0.33945	0.04146
	804.605	0.06362		0.03084		0.0127																																									804.605	0.33751	0.04113
	806.605	0.06522		0.02978		0.01031																																									806.605	0.33685	0.04113
	808.605	0.06303		0.02961		0.0091																																									808.605	0.33618	0.0413
	810.605	0.06268		0.03011		0.00982																																									810.605	0.33438	0.03941
	812.605	0.06177		0.03115		0.0106																																									812.605	0.33914	0.03942
	814.698	0.06209		0.03093		0.01076																																									814.698	0.33149	0.03896
	816.605	0.06034		0.02982		0.01006																																									816.605	0.3276	0.03989
	818.608	0.06322		0.03042		0.01256																																									818.608	0.33283	0.04098
	820.609	0.06217		0.0299		0.0095																																									820.609	0.33102	0.04113
	822.605	0.06082		0.02978		0.0098																																									822.605	0.3263	0.03987
	824.609	0.06116		0.03011		0.01152																																									824.609	0.32977	0.03963
	826.605	0.06151		0.02985		0.01173																																									826.605	0.32973	0.03855
	828.706	0.06199		0.03005		0.01067																																									828.706	0.32523	0.03854
	830.693	0.06145		0.03079		0.01013																																									830.693	0.32955	0.04005
	832.703	0.06082		0.03011		0.0092																																									832.703	0.31692	0.03915
	834.605	0.06417		0.02978		0.01238																																									834.605	0.32374	0.03933
	836.703	0.05953		0.03027		0.01128																																									836.703	0.32053	0.03837
	838.605	0.06362		0.03009		0.01133																																									838.605	0.32413	0.04039
	840.702	0.06217		0.02954		0.00993																																									840.702	0.31882	0.03722
	842.605	0.06361		0.03025		0.01151																																									842.605	0.3168	0.03815
	844.605	0.06149		0.02968		0.00907																																									844.605	0.32212	0.03776
	846.715	0.05767		0.03024		0.01068																																									846.715	0.31661	0.0387
	848.719	0.06111		0.02986		0.01046																																									848.719	0.31953	0.03884
	850.608	0.0593		0.02982		0.00936																																									850.608	0.31632	0.038
	852.605	0.0614		0.02894		0.0116																																									852.605	0.31465	0.03881
	854.605	0.06168		0.02913		0.01034																																									854.605	0.31678	0.03627
	856.605	0.05695		0.02994		0.00996																																									856.605	0.31507	0.03755
	858.605	0.06004		0.02881		0.00973																																									858.605	0.31251	0.03743
	860.721	0.05987		0.02892		0.01226																																									860.721	0.31052	0.03715
	862.605	0.06179		0.02954		0.01213																																									862.605	0.31561	0.03667
	864.605	0.06276		0.02974		0.00992																																									864.605	0.31393	0.03773
	866.606	0.05934		0.02914		0.01072																																									866.606	0.30523	0.03737
	868.605	0.06056		0.02913		0.01236																																									868.605	0.30448	0.0361
	870.707	0.05926		0.029		0.01239																																									870.707	0.30203	0.03777
	872.605	0.05945		0.02966		0.01166																																									872.605	0.3052	0.03782
	874.605	0.06004		0.02878		0.0103																																									874.605	0.2978	0.03596
	876.605	0.05867		0.02936		0.0113																																									876.605	0.30734	0.03669
	878.605	0.05818		0.02907		0.01041																																									878.605	0.3034	0.03668
	880.711	0.05798		0.0286		0.01179																																									880.711	0.30269	0.03734
	882.605	0.05808		0.02901		0.01191																																									882.605	0.30098	0.03646
	884.605	0.05444		0.02858		0.01156																																									884.605	0.30448	0.03763
	886.605	0.05471		0.02883		0.00687																																									886.605	0.30439	0.03763
	888.605	0.05512		0.02889		0.01089																																									888.605	0.29664	0.03685
	890.702	0.05218		0.02906		0.01085																																									890.702	0.30405	0.03653
	892.619	0.05771		0.02843		0.00944																																									892.619	0.29839	0.03599
	894.605	0.05645		0.0286		0.00921																																									894.605	0.29597	0.03613
	896.614	0.05725		0.02885		0.00957																																									896.614	0.29163	0.03519
	898.717	0.05477		0.02876		0.00971																																									898.717	0.29625	0.03718
	900.71	0.12285		0.02904		0.00917																																									900.71	0.34056	0.03743
	902.605	0.16139		0.03236		0.01011																																									902.605	0.75663	0.03291
	904.714	0.16495		0.03593		0.01172																																									904.714	0.8773	0.01981
	906.704	0.16877		0.03723		0.01124																																									906.704	0.91532	0.01653
	908.605	0.17113		0.04009		0.01337																																									908.605	0.93967	0.01636
	910.605	0.17172		0.04011		0.01369																																									910.605	0.95688	0.01565
	912.716	0.16987		0.04071		0.01279																																									912.716	0.9655	0.01403
	914.605	0.17324		0.04153		0.01509																																									914.605	0.9814	0.01332
	916.605	0.17287		0.04213		0.01348																																									916.605	0.98134	0.01119
	918.607	0.17658		0.04197		0.01685																																									918.607	0.98271	0.01268
	920.605	0.17254		0.04212		0.01515																																									920.605	0.9847	0.01025
	922.606	0.17662		0.04276		0.01456																																									922.606	0.99048	0.01163
	924.726	0.17467		0.04301		0.016																																									924.726	0.99297	0.01234
	926.606	0.17689		0.04309		0.01464																																									926.606	0.9889	0.00899
	928.605	0.17731		0.0428		0.01728																																									928.605	0.98808	0.01139
	930.605	0.17582		0.04326		0.01461																																									930.605	0.9909	0.01009
	932.605	0.17992		0.04337		0.01614																																									932.605	0.99457	0.01219
	934.605	0.17798		0.0426		0.01505																																									934.605	0.99314	0.01162
	936.7	0.17807		0.0431		0.01401																																									936.7	0.98971	0.00876
	938.708	0.17584		0.04264		0.01359																																									938.708	0.99061	0.00805
	940.605	0.17871		0.04268		0.01481																																									940.605	0.9884	0.00949
	942.707	0.17847		0.04278		0.01497																																									942.707	0.99302	0.00745
	944.703	0.17652		0.04242		0.0132																																									944.703	0.99511	0.00822
	946.616	0.17733		0.04312		0.01476																																									946.616	0.99589	0.00878
	948.605	0.17363		0.04271		0.01562																																									948.605	0.9958	0.00858
	950.605	0.17589		0.04297		0.01901																																									950.605	0.98851	0.00766
	952.605	0.17756		0.04291		0.01888																																									952.605	0.99037	0.00744
	954.701	0.17313		0.04278		0.01805																																									954.701	0.98869	0.00926
	956.704	0.17761		0.04197		0.01703																																									956.704	0.99192	0.00845
	958.605	0.17542		0.04222		0.01711																																									958.605	0.99052	0.01045
	960.605	0.18123		0.04283		0.01732																																									960.605	0.98463	0.01007
	962.702	0.17611		0.04264		0.01728																																									962.702	0.98999	0.01108
	964.703	0.17809		0.0427		0.01764																																									964.703	0.9871	0.01069
	966.605	0.1789		0.04231		0.01494																																									966.605	0.99237	0.00902
	968.605	0.17594		0.04229		0.01696																																									968.605	0.9871	0.01145
	970.606	0.17463		0.04231		0.01578																																									970.606	0.98873	0.01055
	972.701	0.17734		0.04241		0.01696																																									972.701	0.98481	0.01174
	974.605	0.17374		0.04244		0.01668																																									974.605	0.9909	0.01166
	976.605	0.17721		0.0421		0.01669																																									976.605	0.98246	0.01233
	978.605	0.1762		0.04146		0.01588																																									978.605	0.98099	0.01251
	980.605	0.17723		0.04131		0.01612																																									980.605	0.98667	0.01351
	982.701	0.17477		0.04245		0.01859																																									982.701	0.98062	0.01258
	984.695	0.17378		0.04262		0.01867																																									984.695	0.98127	0.01527
	986.607	0.17314		0.04299		0.01927																																									986.607	0.98186	0.01518
	988.605	0.17783		0.04232		0.01739																																									988.605	0.97898	0.01483
	990.619	0.17677		0.04262		0.01946																																									990.619	0.98119	0.01553
	992.605	0.17687		0.04237		0.01594																																									992.605	0.97704	0.01604
	994.618	0.17678		0.04237		0.02033																																									994.618	0.9776	0.01643
	996.714	0.17687		0.04201		0.01725																																									996.714	0.98324	0.0168
	998.605	0.17567		0.0427		0.01532																																									998.605	0.9784	0.01735
	1000.61	0.17417		0.04264		0.02046																																									1000.61	0.96465	0.0191
	1002.7	0.17704		0.04226		0.01658																																									1002.7	0.96872	0.02001
	1004.7	0.17412		0.04119		0.01801																																									1004.7	0.97141	0.01823
	1006.7	0.17102		0.04234		0.01902																																									1006.7	0.96597	0.01745
	1008.61	0.17178		0.04179		0.01523																																									1008.61	0.97364	0.01835
	1010.71	0.17514		0.04163		0.01688																																									1010.71	0.97095	0.01954
	1012.61	0.17428		0.04173		0.01711																																									1012.61	0.96839	0.02195
	1014.72	0.17475		0.04139		0.01814																																									1014.72	0.97047	0.01968
	1016.61	0.17044		0.04193		0.01906																																									1016.61	0.96974	0.02069
	1018.61	0.17773		0.0415		0.01786																																									1018.61	0.9643	0.02109
	1020.61	0.17502		0.04152		0.02037																																									1020.61	0.9727	0.01997
	1022.61	0.17495		0.04141		0.01933																																									1022.61	0.97139	0.02249
	1024.71	0.17591		0.04135		0.01837																																									1024.71	0.97483	0.02313
	1026.72	0.17592		0.04127		0.01737																																									1026.72	0.96592	0.02255
	1028.71	0.17346		0.04199		0.01788																																									1028.71	0.95879	0.02189
	1030.61	0.17404		0.04067		0.01957																																									1030.61	0.95844	0.02302
	1032.61	0.17338		0.04095		0.0178																																									1032.61	0.9592	0.02129
	1034.61	0.1707		0.04116		0.01862																																									1034.61	0.94012	0.0254
	1036.61	0.17032		0.04162		0.01929																																									1036.61	0.94006	0.02532
	1038.61	0.17038		0.04021		0.01918																																									1038.61	0.93634	0.02562
	1040.61	0.17696		0.03972		0.01943																																									1040.61	0.92805	0.02701
	1042.61	0.17205		0.04011		0.01808																																									1042.61	0.92489	0.02599
	1044.7	0.17209		0.0405		0.0181																																									1044.7	0.9259	0.02738
	1046.61	0.17065		0.04		0.01793																																									1046.61	0.91886	0.02942
	1048.72	0.17092		0.04053		0.022																																									1048.72	0.91353	0.02943
	1050.61	0.17012		0.0411		0.0193																																									1050.61	0.91267	0.03121
	1052.61	0.16801		0.03983		0.01928																																									1052.61	0.90289	0.02966
	1054.61	0.17052		0.03966		0.01825																																									1054.61	0.90124	0.031
	1056.61	0.17007		0.03983		0.01839																																									1056.61	0.89804	0.03208
	1058.7	0.16756		0.0403		0.01813																																									1058.7	0.89171	0.0319
	1060.61	0.16789		0.03936		0.01995																																									1060.61	0.8934	0.03357
	1062.61	0.16602		0.03961		0.01876																																									1062.61	0.88052	0.0348
	1064.61	0.16857		0.03912		0.0176																																									1064.61	0.88335	0.03289
	1066.61	0.167		0.03928		0.01805																																									1066.61	0.88344	0.03272
	1068.62	0.17111		0.03891		0.01954																																									1068.62	0.87613	0.03458
	1070.61	0.16747		0.0389		0.01687																																									1070.61	0.87747	0.03407
	1072.61	0.16904		0.03933		0.01838																																									1072.61	0.86771	0.03621
	1074.61	0.16828		0.03883		0.01895																																									1074.61	0.87137	0.03572
	1076.61	0.16798		0.03871		0.019																																									1076.61	0.87076	0.03476
	1078.61	0.17123		0.0392		0.0197																																									1078.61	0.86351	0.03615
	1080.71	0.16963		0.03836		0.01932																																									1080.71	0.86129	0.03686
[truncated: 10 more columns]

## Sheet: Supp Fig2
time (s)	G12-p115		G12-LARG		G12-PDZ
0.604	0.17778	0.0292	0.12918	0.05648	0.1019	0.07518
2.606	0.15051	0.0236	0.02895	0.05561	0.0452	0.07882
4.607	0.14428	0.02435	0.05195	0.06237	0.02375	0.07915
6.605	0.15014	0.03066	0.01579	0.05943	0.00348	0.08377
8.605	0.14279	0.02531	0.02471	0.06003	-0.00931	0.07577
10.605	0.13209	0.02549	0.0565	0.06681	0.01428	0.08826
12.605	0.14729	0.02895	0.06329	0.05629	0.03167	0.07216
14.605	0.13109	0.02301	0.07456	0.05819	0.0257	0.0657
16.604	0.13765	0.02611	0.05398	0.05549	0.03507	0.06802
18.604	0.12935	0.02211	0.02615	0.05155	0.03467	0.0628
20.605	0.13125	0.02531	0.03698	0.06722	0.03141	0.06186
22.605	0.12588	0.02659	0.03947	0.04639	0.00847	0.06652
24.605	0.12624	0.02388	0.01958	0.05809	0.04924	0.07368
26.605	0.12678	0.02256	0.03714	0.05052	0.00161	0.06717
28.605	0.12075	0.02313	0.04102	0.04617	0.01467	0.06507
30.611	0.12216	0.02355	0.00374	0.05382	0.02764	0.06365
32.605	0.11489	0.02364	0.02659	0.04146	0.0267	0.0602
34.605	0.11564	0.02315	0.00388	0.05038	0.00598	0.06148
36.605	0.11196	0.02418	0.01911	0.05325	0.02002	0.06384
38.605	0.10622	0.0206	0.01068	0.04031	0.01656	0.06113
40.605	0.11222	0.02126	-0.00926	0.05161	0.03244	0.05902
42.605	0.10329	0.02234	-0.00639	0.04054	0.000116703	0.06502
44.605	0.10741	0.0228	0.01567	0.06245	-0.00772	0.05381
46.605	0.10277	0.02308	-0.02492	0.03587	0.03799	0.05381
48.605	0.10194	0.01868	0.01925	0.04862	-0.01148	0.06111
50.605	0.09933	0.0213	0.00114	0.04536	-0.00897	0.05229
52.605	0.09124	0.02022	-0.01387	0.05639	0.0448	0.07175
54.605	0.09616	0.02082	-0.00827	0.04915	0.01636	0.05334
56.605	0.092	0.0196	0.02467	0.04381	0.00329	0.05389
58.605	0.09085	0.0209	-0.01811	0.04913	0.00859	0.06178
60.605	0.08748	0.02075	-0.05389	0.0631	0.01464	0.04963
62.605	0.0875	0.01856	-0.02984	0.04254	-0.00878	0.0454
64.605	0.08557	0.02137	0.00555	0.03611	0.01792	0.05313
66.605	0.08652	0.01768	-0.00934	0.05132	-0.01095	0.04968
68.605	0.08979	0.01892	0.02096	0.03191	0.0134	0.04321
70.605	0.0778	0.0166	-0.01311	0.04016	-0.00665	0.05594
72.605	0.08227	0.02102	-0.02815	0.03709	-0.00976	0.04645
74.609	0.0861	0.01545	-0.01619	0.04988	0.00896	0.05575
76.607	0.07681	0.01984	-0.03926	0.04554	-0.01785	0.05077
78.605	0.08226	0.01838	-0.00927	0.03836	-0.02216	0.04692
80.605	0.06884	0.01727	0.00228	0.04116	-0.01489	0.04379
82.605	0.0789	0.01677	-0.01043	0.03169	-0.00853	0.04547
84.605	0.07396	0.01918	0.0209	0.03097	0.0083	0.03568
86.605	0.068	0.01929	0.01084	0.04052	-0.0058	0.04076
88.605	0.07124	0.01817	-0.01304	0.03663	0.000286399	0.05447
90.605	0.07446	0.01547	-0.01083	0.03637	-0.03795	0.04591
92.605	0.06942	0.01488	-0.00541	0.03431	-0.03138	0.04741
94.605	0.05992	0.01315	-0.01125	0.02693	-0.03444	0.04022
96.605	0.06474	0.01492	-0.02889	0.03297	-0.01727	0.04987
98.605	0.05916	0.01187	-0.01478	0.02627	-0.02836	0.042
100.606	0.06286	0.01385	-0.03697	0.03945	-0.03693	0.04023
102.607	0.05845	0.01216	0.00799	0.03038	-0.01033	0.0403
104.606	0.0576	0.01118	0.00525	0.03205	-0.03436	0.03818
106.605	0.05053	0.01043	-0.01666	0.02664	-0.00533	0.04587
108.605	0.05868	0.01287	-0.04246	0.021	-0.00723	0.03465
110.605	0.04966	0.0092	-0.02774	0.01943	0.00398	0.03818
112.605	0.04345	0.00942	-0.02478	0.02653	-0.02835	0.03318
114.605	0.05453	0.01368	-0.01019	0.02222	-0.01481	0.03477
116.605	0.04658	0.00973	-0.01911	0.02294	-0.00889	0.03517
118.606	0.04578	0.00873	-0.01809	0.03107	-0.02608	0.02956
120.605	0.04691	0.01182	0.01095	0.02981	-0.02909	0.02715
122.605	0.04052	0.0089	-0.00509	0.02242	-0.00586	0.03943
124.605	0.03657	0.00848	-0.02241	0.02129	0.01766	0.03024
126.609	0.02947	0.00591	-0.04174	0.0219	-0.02924	0.02549
128.61	0.03614	0.00571	-0.00534	0.00808	0.01669	0.0304
130.606	0.03592	0.00802	-0.0408	0.03338	0.02841	0.03287
132.605	0.0349	0.00737	0.02281	0.01545	0.00132	0.01975
134.605	0.02937	0.00949	-0.02751	0.01918	0.0271	0.01781
136.605	0.03094	0.00684	-0.00794	0.02217	-0.00436	0.02264
138.605	0.02958	0.00666	0.00866	0.01373	0.0159	0.01906
140.605	0.03478	0.00858	-0.04449	0.01304	0.01611	0.02124
142.605	0.02859	0.00347	-0.02233	0.01204	0.02552	0.02555
144.606	0.02861	0.00748	-0.0065	0.0217	-0.00441	0.02339
146.605	0.02657	0.00616	-0.03497	0.02789	0.00067784	0.02197
148.605	0.02564	0.00589	0.0063	0.01705	0.00709	0.0237
150.605	0.02574	0.00558	-0.00333	0.01074	-0.00702	0.01612
152.605	0.02263	0.00352	-0.00905	0.01474	0.01534	0.01635
154.606	0.02445	0.007	-0.000752524	0.01093	0.01222	0.02623
156.605	0.02076	0.00441	-0.01251	0.01357	0.03136	0.02844
158.606	0.013	0.00316	-0.01916	0.01692	0.01067	0.02283
160.606	0.01908	0.00812	-0.01432	0.0087	-0.01484	0.02037
162.605	0.01543	0.00448	0.01922	0.0144	0.02898	0.02017
164.606	0.0117	0.00623	-0.00174	0.02107	-0.00304	0.0144
166.606	0.01086	0.00646	0.02047	0.01518	0.00429	0.00896
168.606	0.00458	0.00262	0.0018	0.00907	0.0254	0.01886
170.606	0.01133	0.00399	0.01983	0.01693	0.00879	0.01695
172.607	0.00585	0.00326	-0.02793	0.0107	-0.00741	0.01074
174.605	0.00763	0.00283	0.00549	0.01419	0.00999	0.01452
176.605	0.00371	0.00318	0.03632	0.0102	0.00518	0.01272
178.606	0.00378	0.002	0.02765	0.01528	0.00962	0.01182
180.606	0.0168	0.0054	-0.01099	0.00871	0.01911	0.01461
182.606	0.05614	0.01173	0.03352	0.02646	-0.01097	0.01419
184.606	0.10453	0.02385	0.10529	0.03448	-0.01926	0.01847
186.606	0.14679	0.03086	0.11473	0.04334	-0.00686	0.01807
188.606	0.19117	0.03624	0.18527	0.04355	0.05048	0.02714
190.606	0.22121	0.04413	0.22178	0.05692	0.04408	0.03587
192.606	0.25324	0.04595	0.25591	0.06368	0.07876	0.03197
194.631	0.27779	0.05156	0.30057	0.06177	0.11628	0.03781
196.606	0.30543	0.05744	0.33831	0.07041	0.11585	0.04712
198.614	0.3506	0.06021	0.41007	0.07958	0.16657	0.03529
200.606	0.39199	0.06641	0.46237	0.07515	0.18218	0.06511
202.605	0.45301	0.07014	0.53513	0.07797	0.23613	0.05816
204.606	0.50941	0.06966	0.61884	0.0721	0.26922	0.06659
206.606	0.57068	0.06994	0.63764	0.06588	0.34962	0.06125
208.607	0.6149	0.06805	0.72833	0.0499	0.41975	0.06219
210.605	0.65562	0.06624	0.80246	0.06452	0.43608	0.05588
212.605	0.7044	0.06255	0.82622	0.06111	0.49973	0.05282
214.606	0.72712	0.05689	0.84542	0.04331	0.55085	0.04819
216.606	0.76459	0.05227	0.92094	0.03934	0.57778	0.03976
218.606	0.78974	0.04566	0.91	0.05346	0.63934	0.03415
220.606	0.81116	0.04305	0.9279	0.04308	0.65335	0.04133
222.606	0.82714	0.03734	0.95261	0.04763	0.68604	0.03947
224.631	0.84746	0.03402	0.99637	0.03298	0.68821	0.02561
226.61	0.86468	0.02955	0.96597	0.04143	0.68357	0.03506
228.606	0.87569	0.02436	0.98843	0.03058	0.74127	0.04134
230.606	0.87672	0.02808	0.96534	0.03173	0.75743	0.0386
232.606	0.89208	0.0253	1	0.02412	0.7548	0.02813
234.606	0.90449	0.02326	0.99432	0.02542	0.79461	0.04059
236.606	0.91119	0.02381	0.99323	0.0317	0.81525	0.03815
238.605	0.90245	0.01954	0.97772	0.02714	0.8082	0.03978
240.605	0.92046	0.01855	0.98264	0.02474	0.78219	0.02839
242.606	0.9154	0.01761	1.01834	0.02205	0.77846	0.02158
244.605	0.92002	0.02073	1.01263	0.02566	0.79172	0.0306
246.605	0.92426	0.01956	0.98965	0.02212	0.79483	0.03252
248.605	0.93117	0.01872	0.97172	0.02777	0.81367	0.0275
250.604	0.93013	0.01888	0.95717	0.02878	0.84454	0.03312
252.613	0.93191	0.01469	0.97627	0.02786	0.84478	0.03591
254.605	0.94342	0.01525	0.97158	0.01955	0.83572	0.02365
256.605	0.93966	0.01475	1.01256	0.02454	0.833	0.02765
258.605	0.95443	0.01544	0.99215	0.027	0.85826	0.03254
260.605	0.94724	0.01645	0.99607	0.01462	0.8383	0.03191
262.605	0.94888	0.01613	0.9819	0.02306	0.87316	0.03348
264.604	0.95733	0.01089	0.97648	0.03112	0.81734	0.03189
266.604	0.95503	0.01529	0.95182	0.02515	0.88056	0.03484
268.605	0.95861	0.01159	0.99023	0.01794	0.8808	0.02713
270.605	0.96384	0.01333	0.96114	0.03994	0.84468	0.02757
272.605	0.96437	0.01455	0.96817	0.02709	0.8694	0.02728
274.604	0.96666	0.0122	0.96739	0.03858	0.88751	0.02835
276.605	0.96953	0.01097	0.96211	0.02932	0.89016	0.02477
278.605	0.97872	0.00847	0.957	0.04562	0.8736	0.02929
280.605	0.96951	0.01064	0.96287	0.04597	0.89815	0.03137
282.605	0.98896	0.00721	0.9724	0.03939	0.8892	0.02915
284.605	0.97766	0.01248	0.95877	0.05024	0.89402	0.02909
286.605	0.98055	0.01016	0.95512	0.03694	0.87336	0.03179
288.605	0.98813	0.00868	0.94653	0.05883	0.89048	0.01589
290.604	0.9836	0.00671	0.93738	0.04545	0.91853	0.03477
292.604	0.98336	0.01178	0.96925	0.04314	0.89752	0.0257
294.605	0.98143	0.00923	0.9561	0.04036	0.9231	0.02463
296.609	0.9861	0.00662	0.93493	0.06881	0.94092	0.03224
298.606	0.98254	0.00771	0.93663	0.06254	0.91599	0.03144
300.605	0.99016	0.00727	0.94442	0.05652	0.92985	0.03073
302.605	0.99699	0.00619	0.97255	0.06263	0.96162	0.03076
304.605	0.99937	0.00477	0.98938	0.06148	0.95381	0.03718
306.605	1.00465	0.00631	0.97145	0.06628	0.95987	0.02986
308.605	0.99846	0.00799	0.98969	0.07936	0.94226	0.03675
310.605	0.99928	0.00565	0.98461	0.06393	0.97786	0.03354
312.708	0.9937	0.00833	1.00268	0.06339	0.99006	0.0286
314.605	0.9917	0.00644	0.9743	0.07189	0.97585	0.03309
316.612	0.98455	0.0074	1.00225	0.05854	0.97814	0.03594
318.604	0.98893	0.00937	1.00653	0.06468	1.02291	0.03833
320.609	0.98866	0.0089	0.99268	0.06615	0.9952	0.03582
322.605	0.98594	0.01004	0.99957	0.06201	1.00001	0.03096
324.605	0.98708	0.0088	1.00624	0.07064	0.99616	0.03213
326.605	0.9851	0.00652	0.99561	0.06181	0.99175	0.0419
328.605	0.97729	0.00828	0.99757	0.05926	1.00794	0.03939
330.605	0.97606	0.00656	1.00026	0.06203	0.97572	0.02727
332.605	0.97346	0.01033	1.00939	0.06532	1.00046	0.03539
334.605	0.97142	0.00856	0.9828	0.05723	0.98137	0.03269
336.605	0.97737	0.01144	1.01912	0.05776	1.01244	0.03195
338.605	0.96288	0.00939	0.99275	0.06477	1.02055	0.0326
340.605	0.97639	0.01498	1.00466	0.06622	1.01695	0.03554
342.604	0.96114	0.01167	0.99384	0.06275	1.02892	0.03887
344.604	0.96278	0.01058	1.01606	0.05334	1.00408	0.04421
346.605	0.95756	0.0138	0.95527	0.06693	0.99813	0.03915
348.608	0.95651	0.01605	1.01813	0.05731	0.97518	0.03784
350.613	0.95555	0.01322	1.01764	0.07054	1.00219	0.04481
352.605	0.94699	0.01536	1.01408	0.04943	1.00181	0.04141
354.605	0.95624	0.0141	1.01626	0.06724	0.98294	0.04567
356.605	0.9558	0.01275	1.03826	0.06204	1.01054	0.0371
358.605	0.94905	0.01683	1.00799	0.05843	1.01164	0.03564
360.605	0.94221	0.01621	0.99696	0.0766	0.98791	0.03661
362.605	0.94093	0.01491	1.01943	0.05558	1.00382	0.03808
364.605	0.94192	0.01719	1.04372	0.05337	0.99352	0.04217
366.605	0.93043	0.01624	1.03402	0.06484	1.01908	0.04908
368.604	0.93507	0.01236	1.02779	0.05101	1.00697	0.04169
370.605	0.93399	0.01799	1.02942	0.05099	0.99369	0.04093
372.605	0.92112	0.01475	1.02643	0.05795	0.9965	0.04171
374.605	0.92301	0.01323	1.01111	0.05528	0.97493	0.04537
376.606	0.90847	0.01757	1.03578	0.06332	1.01262	0.05045
378.605	0.91584	0.01443	1.02633	0.06254	0.97528	0.04712
380.605	0.9156	0.01523	1.04068	0.0533	0.98616	0.05679
382.605	0.90588	0.01629	1.05302	0.04967	0.97783	0.05268
384.605	0.91043	0.01565	1.06181	0.05058	0.95571	0.04828
386.605	0.90396	0.01474	1.03167	0.06915	0.94508	0.05802
388.605	0.9008	0.01789	1.0634	0.05907	0.94277	0.05468
390.605	0.90839	0.01891	1.05567	0.04989	0.94251	0.0577
392.604	0.89435	0.0197	1.02345	0.06786	0.95865	0.05446
394.604	0.90179	0.01957	1.02044	0.05582	0.95599	0.04492
396.606	0.90055	0.01768	1.04729	0.05725	0.93771	0.05809
398.604	0.8861	0.01935	1.04189	0.06012	0.91773	0.06894
400.605	0.88466	0.01726	1.03574	0.05427	0.92083	0.06431
402.608	0.88362	0.02215	1.03906	0.06212	0.9254	0.06384
404.605	0.88211	0.02161	1.02528	0.07173	0.90587	0.06757
406.605	0.88229	0.02267	1.02574	0.05212	0.90225	0.07356
408.605	0.88569	0.0192	1.06452	0.06371	0.89304	0.06655
410.605	0.87127	0.02274	1.0296	0.05215	0.91808	0.06792
412.605	0.8801	0.02261	1.0572	0.05151	0.91588	0.07625
414.605	0.87112	0.02194	1.04374	0.05732	0.9092	0.06988
416.717	0.87361	0.02474	1.03901	0.06509	0.89322	0.05972
418.605	0.86952	0.02705	1.01501	0.06458	0.89372	0.07778
420.613	0.86539	0.02181	1.04478	0.06663	0.87931	0.07054
422.605	0.8641	0.02508	1.03225	0.07873	0.8879	0.07391
424.605	0.86142	0.02679	1.04812	0.06867	0.86942	0.07467
426.605	0.8643	0.02345	1.03862	0.06092	0.90265	0.08771
428.605	0.86554	0.02479	1.04698	0.06191	0.89971	0.08708
430.605	0.85819	0.02768	1.02798	0.05769	0.88409	0.0689
432.604	0.85204	0.02689	1.0257	0.06648	0.89937	0.08488
434.605	0.84406	0.02508	1.02221	0.06273	0.8833	0.08353
436.604	0.84934	0.02587	1.04194	0.07392	0.86932	0.10087
438.605	0.84385	0.02825	1.01483	0.06033	0.88381	0.09092
440.605	0.85355	0.02762	1.02843	0.05805	0.85011	0.07473
442.605	0.84434	0.02773	1.03015	0.0606	0.83138	0.08418
444.605	0.83812	0.02884	1.04031	0.06656	0.84615	0.09218
446.609	0.83319	0.02857	1.03575	0.06371	0.82434	0.09234
448.613	0.84069	0.02872	1.0215	0.06874	0.85976	0.0895
450.605	0.82932	0.02846	1.01153	0.06633	0.82947	0.09397
452.605	0.82546	0.03236	1.04237	0.06141	0.85354	0.08539
454.605	0.83123	0.03002	1.03664	0.06152	0.83077	0.09234
456.607	0.8259	0.03039	1.02971	0.06158	0.82748	0.09282
458.605	0.82683	0.02907	1.01009	0.06852	0.82479	0.08682
460.715	0.82321	0.02988	1.01191	0.05889	0.83645	0.09786
462.605	0.81948	0.03326	1.0352	0.0615	0.82186	0.09448
464.605	0.81842	0.03262	1.04926	0.06927	0.82963	0.09679
466.605	0.81419	0.03369	1.02386	0.07056	0.78879	0.08856
468.605	0.80246	0.0367	1.04709	0.06583	0.84166	0.10823
470.605	0.8066	0.03561	1.04002	0.08517	0.80728	0.10554
472.605	0.8131	0.03455	1.02384	0.07244	0.79405	0.1107
474.607	0.8053	0.03408	1.02756	0.06033	0.80365	0.09901
476.605	0.80746	0.03168	1.02638	0.06556	0.79723	0.09426
478.605	0.80181	0.03572	1.03051	0.07929	0.80663	0.09063
480.605	0.80467	0.03735	1.00496	0.07604	0.8149	0.0917
482.605	0.79608	0.0344	1.00749	0.06756	0.80126	0.10348
484.605	0.79957	0.03686	1.02134	0.084	0.79477	0.09844
486.605	0.79097	0.03512	1.03029	0.07441	0.82285	0.09696
488.605	0.80015	0.03348	1.01839	0.06906	0.81005	0.09428
490.605	0.7948	0.03605	1.0196	0.08413	0.80385	0.08688
492.714	0.79102	0.03804	0.99114	0.08109	0.79503	0.09066
494.606	0.7854	0.03579	1.02554	0.09285	0.81228	0.09821
496.712	0.78289	0.03744	1.01596	0.07931	0.80424	0.09904
498.604	0.78259	0.03991	1.0411	0.08867	0.84019	0.10703
500.607	0.77914	0.0404	1.01655	0.09379	0.81566	0.09987
502.605	0.78627	0.03653	1.02603	0.09467	0.81523	0.10439
504.605	0.77265	0.04223	1.01545	0.07641	0.79274	0.09993
506.605	0.77865	0.03973	0.99406	0.07187	0.80783	0.1019
508.605	0.77808	0.03931	1.0157	0.08437	0.81949	0.10132
510.605	0.77954	0.04048	1.00714	0.08142	0.81418	0.09689
512.605	0.77556	0.04156	1.01322	0.09577	0.7904	0.10419
514.711	0.76364	0.04081	1.02624	0.10466	0.79383	0.08672
516.605	0.76579	0.04417	1.02872	0.09705	0.79222	0.09713
518.708	0.76679	0.04217	1.01091	0.09969	0.82371	0.10391
520.606	0.76776	0.04311	0.99364	0.10057	0.79035	0.09748
522.704	0.76131	0.04396	1.00721	0.097	0.78586	0.09288
524.606	0.75951	0.04243	0.94973	0.08534	0.78415	0.09332
526.605	0.75844	0.04123	0.99245	0.09023	0.7794	0.09644
528.605	0.75914	0.04401	1.01213	0.09903	0.80717	0.09298
530.605	0.75214	0.04361	0.98713	0.0871	0.80527	0.10252
532.605	0.75098	0.04504	0.98164	0.08833	0.82264	0.10241
534.605	0.74863	0.04591	1.00242	0.10865	0.76794	0.09816
536.605	0.74526	0.04442	0.99335	0.10125	0.7819	0.1036
538.605	0.7349	0.04416	0.96503	0.08973	0.77789	0.09866
540.605	0.74424	0.04701	0.96014	0.09306	0.76094	0.10092
542.605	0.741	0.04508	0.95662	0.09085	0.79107	0.10508
544.607	0.73718	0.04683	0.9775	0.098	0.75878	0.10638
546.606	0.72754	0.04612	0.97893	0.10614	0.75764	0.1
548.704	0.7352	0.04603	0.96332	0.09646	0.77316	0.10332
550.605	0.72624	0.04935	0.96602	0.08489	0.78906	0.10055
552.605	0.72226	0.0487	0.96132	0.09394	0.74315	0.10421
554.605	0.72274	0.04665	0.95609	0.09363	0.75531	0.10311
556.605	0.71576	0.04727	0.97852	0.10144	0.76307	0.10057
558.605	0.71425	0.05011	0.93112	0.09217	0.76933	0.107
560.605	0.71418	0.05038	0.98354	0.1016	0.75027	0.10635
562.605	0.70892	0.05076	0.96044	0.08887	0.75977	0.10029
564.605	0.71585	0.04963	0.93836	0.1057	0.76804	0.09997
566.605	0.71341	0.04881	0.90509	0.09462	0.75057	0.10591
568.605	0.70421	0.04833	0.95425	0.1035	0.79614	0.11174
570.611	0.7039	0.0511	0.92953	0.09749	0.7673	0.10521
572.616	0.7039	0.04923	0.95582	0.10236	0.74876	0.09731
574.605	0.70475	0.04866	0.93712	0.1038	0.73806	0.1032
576.605	0.70559	0.04694	0.95364	0.10973	0.76382	0.12039
578.713	0.69721	0.05181	0.92457	0.09654	0.75536	0.10362
580.605	0.70264	0.04947	0.91567	0.10168	0.76284	0.1159
582.605	0.69902	0.04981	0.9289	0.10099	0.72993	0.10522
584.723	0.69748	0.05243	0.90719	0.09838	0.72599	0.10118
586.728	0.6929	0.05069	0.92989	0.10969	0.72743	0.11129
588.702	0.69692	0.05135	0.91525	0.09487	0.74103	0.10159
590.605	0.68184	0.05243	0.903	0.09642	0.73172	0.10113
592.605	0.68549	0.05148	0.90379	0.10271	0.7795	0.12032
594.605	0.68224	0.05606	0.92667	0.11719	0.7313	0.10637
596.607	0.68863	0.05223	0.92127	0.10925	0.75444	0.11015
598.605	0.68733	0.05045	0.92199	0.10777	0.76025	0.10986
600.605	0.68161	0.05468	0.88253	0.09837	0.75934	0.10992
602.605	0.68377	0.04932	0.91258	0.09995	0.72742	0.10191
604.605	0.67865	0.0513	0.90685	0.12277	0.7214	0.11086
606.605	0.6808	0.05236	0.89335	0.10421	0.7199	0.11848
608.605	0.66635	0.05665	0.93386	0.11301	0.73023	0.1109
610.605	0.67254	0.05365	0.89388	0.10477	0.72158	0.12122
612.605	0.66946	0.05441	0.89302	0.10405	0.73514	0.11428
614.605	0.67083	0.05476	0.87514	0.10862	0.73295	0.11928
616.605	0.66739	0.05529	0.89304	0.11179	0.71321	0.10396
618.725	0.67266	0.05526	0.91089	0.1323	0.68718	0.11511
620.716	0.67296	0.0516	0.88299	0.11186	0.7361	0.12204
622.605	0.66223	0.05537	0.87074	0.10707	0.74338	0.12728
624.61	0.65929	0.05489	0.86173	0.11344	0.6964	0.10256
626.605	0.66142	0.05648	0.86592	0.10458	0.72664	0.10142
628.605	0.65688	0.05763	0.87614	0.1072	0.74846	0.11721
630.605	0.65533	0.05718	0.87433	0.11101	0.74824	0.12268
632.605	0.65892	0.05817	0.88696	0.11295	0.71718	0.11465
634.605	0.65152	0.05737	0.89094	0.12333	0.68109	0.10298
636.605	0.65521	0.05584	0.88394	0.13179	0.69883	0.10834
638.716	0.6446	0.05905	0.87583	0.13323	0.69682	0.10954
640.605	0.65019	0.05814	0.88733	0.14276	0.72606	0.10764
642.605	0.65393	0.05774	0.87636	0.12074	0.68615	0.10444
644.605	0.64774	0.05748	0.84879	0.11709	0.70246	0.10321
646.605	0.63699	0.05961	0.87584	0.13142	0.71445	0.1051
648.715	0.64554	0.0561	0.88753	0.13231	0.70716	0.11732
650.711	0.64227	0.05818	0.89919	0.11536	0.66467	0.10172
652.716	0.63806	0.05488	0.87558	0.12207	0.67943	0.09872
654.605	0.63015	0.05942	0.89527	0.13059	0.69858	0.11301
656.717	0.62974	0.05941	0.88839	0.13943	0.70615	0.10974
658.605	0.62607	0.05689	0.85997	0.11409	0.70881	0.11282
660.605	0.62864	0.05725	0.81908	0.1241	0.71672	0.11559
662.605	0.62615	0.06072	0.84965	0.11603	0.70007	0.11641
664.605	0.6233	0.06291	0.87929	0.14896	0.69067	0.1141
666.605	0.62161	0.06098	0.87754	0.14235	0.69951	0.11086
668.605	0.62858	0.05965	0.86063	0.12209	0.68083	0.10919
670.615	0.62587	0.06218	0.86068	0.14309	0.65664	0.1031
672.605	0.61963	0.06256	0.8749	0.13245	0.68207	0.11097
674.605	0.61714	0.06025	0.81561	0.13425	0.66636	0.10884
676.629	0.61396	0.06284	0.84938	0.12536	0.70364	0.11461
678.61	0.61221	0.06192	0.85991	0.14199	0.70074	0.11397
680.605	0.60887	0.06347	0.8851	0.14297	0.694	0.11259
682.605	0.61113	0.06177	0.81945	0.13298	0.68879	0.12304
684.605	0.60736	0.06466	0.87129	0.13409	0.67783	0.12437
686.605	0.6009	0.06475	0.8626	0.13438	0.6768	0.11247
688.617	0.60452	0.06433	0.86768	0.13491	0.68255	0.11197
690.709	0.60454	0.06452	0.8396	0.12875	0.694	0.11822
692.709	0.59411	0.06252	0.87261	0.1424	0.6975	0.10874
694.605	0.59426	0.06418	0.89369	0.14651	0.65404	0.10382
696.726	0.59463	0.06497	0.84224	0.13227	0.67834	0.11537
698.605	0.60011	0.06394	0.83155	0.13346	0.66411	0.10358
700.605	0.5871	0.06636	0.86729	0.13896	0.64499	0.10504
702.605	0.5895	0.06815	0.82788	0.14385	0.65781	0.10686
704.707	0.58651	0.06839	0.83446	0.13989	0.66092	0.10313
706.605	0.58897	0.06826	0.85437	0.15204	0.6499	0.10618
708.712	0.58285	0.06576	0.82816	0.14424	0.65268	0.09842
710.605	0.58348	0.06618	0.84321	0.14744	0.65334	0.10826
712.714	0.58252	0.06748	0.83245	0.14315	0.65848	0.10773
714.605	0.58123	0.06212	0.84656	0.14286	0.66482	0.11657
716.605	0.57637	0.06874	0.84046	0.14218	0.66417	0.11469
718.605	0.57958	0.06486	0.82071	0.14039	0.63572	0.11451
720.605	0.57674	0.06636	0.85476	0.14802	0.65827	0.12313
722.609	0.57506	0.06753	0.81368	0.13035	0.67121	0.11368
724.605	0.58394	0.06472	0.83984	0.15007	0.64301	0.11572
726.605	0.5672	0.069	0.83242	0.15894	0.66407	0.11945
728.605	0.57154	0.06539	0.79834	0.12823	0.65102	0.11877
730.605	0.57336	0.06661	0.81732	0.13548	0.64881	0.12321
732.605	0.57454	0.06691	0.78296	0.13161	0.66361	0.12966
734.605	0.56583	0.06596	0.79617	0.13583	0.65693	0.12996
736.605	0.56743	0.06738	0.80671	0.15221	0.65236	0.12688
738.605	0.56342	0.06759	0.82253	0.13773	0.65068	0.12058
740.612	0.55558	0.06961	0.79773	0.1339	0.62907	0.11385
742.711	0.55653	0.06877	0.82272	0.13882	0.64828	0.12645
744.706	0.55768	0.06504	0.83479	0.1407	0.63207	0.12848
746.617	0.56883	0.0699	0.78428	0.1528	0.62816	0.12364
748.605	0.5514	0.06805	0.82096	0.15661	0.63824	0.12286
750.706	0.55347	0.06942	0.81496	0.15172	0.60409	0.12143
752.605	0.55034	0.07411	0.81974	0.14934	0.61023	0.11678
754.605	0.55404	0.06819	0.81513	0.14635	0.64064	0.12303
756.708	0.54434	0.07121	0.77806	0.12668	0.5571	0.10672
758.707	0.54378	0.06887	0.76212	0.12739	0.58061	0.10985
760.605	0.54022	0.06851	0.7942	0.14517	0.58967	0.11223
762.71	0.55008	0.07216	0.79666	0.1467	0.59388	0.11214
764.605	0.53782	0.07024	0.77637	0.14508	0.60912	0.12818
766.699	0.54962	0.0675	0.78937	0.13584	0.58178	0.11532
768.615	0.54393	0.07278	0.79998	0.14827	0.57117	0.12074
770.605	0.53877	0.07167	0.79155	0.14088	0.5952	0.12042
772.605	0.53666	0.07061	0.77016	0.14117	0.58435	0.11556
774.607	0.54111	0.07266	0.80502	0.1406	0.58366	0.1249
776.605	0.53606	0.0704	0.81067	0.14915	0.58094	0.11498
778.605	0.54095	0.07305	0.73024	0.12374	0.58407	0.12364
780.717	0.52868	0.07232	0.78789	0.1423	0.60935	0.12862
782.709	0.52702	0.07343	0.78464	0.15337	0.62619	0.14044
784.709	0.52985	0.07537	0.78722	0.14334	0.57347	0.12737
786.605	0.52454	0.07287	0.76094	0.13993	0.60244	0.13089
788.605	0.52285	0.07613	0.78609	0.1444	0.5962	0.12777
790.605	0.52166	0.07451	0.73838	0.14283	0.55841	0.12538
792.605	0.51546	0.07523	0.7701	0.14106	0.62759	0.13434
794.619	0.52562	0.07556	0.7638	0.14343	0.56422	0.12194
796.605	0.51578	0.07827	0.74985	0.13852	0.51599	0.09975
798.605	0.51596	0.07587	0.7684	0.13575	0.49515	0.10233
800.704	0.51558	0.07733	0.76401	0.13918	0.53634	0.10807
802.605	0.50911	0.07794	0.75928	0.15368	0.49661	0.10189
804.605	0.51155	0.07913	0.75918	0.15524	0.49827	0.10728
806.605	0.5009	0.07987	0.75241	0.14014	0.48717	0.10144
808.605	0.51198	0.07919	0.74069	0.13808	0.53565	0.1124
810.605	0.51124	0.08055	0.73018	0.13879	0.52384	0.11435
812.605	0.50541	0.08185	0.76711	0.14805	0.49575	0.11331
814.698	0.50485	0.08227	0.7393	0.15191	0.46749	0.10845
816.605	0.51033	0.08289	0.76165	0.14415	0.48753	0.11102
818.608	0.50978	0.0825	0.78289	0.15294	0.52929	0.1287
820.609	0.50942	0.08249	0.74418	0.15459	0.48163	0.10474
822.605	0.5059	0.0815	0.75768	0.14284	0.51164	0.11625
824.609	0.50307	0.08234	0.73561	0.13447	0.49478	0.10987
826.605	0.50405	0.08309	0.7512	0.14818	0.51845	0.11832
828.706	0.50142	0.08307	0.75676	0.14939	0.47895	0.10925
830.693	0.49891	0.08258	0.73861	0.13932	0.54628	0.12815
832.703	0.50215	0.08264	0.73619	0.14324	0.52794	0.12274
834.605	0.49491	0.08653	0.73843	0.14609	0.52524	0.11876
836.703	0.49728	0.08419	0.76365	0.14544	0.55212	0.13185
838.605	0.5005	0.08536	0.76722	0.14835	0.53042	0.13078
840.702	0.50065	0.08608	0.69577	0.13156	0.54388	0.13247
842.605	0.49647	0.08614	0.72754	0.13622	0.53282	0.11896
844.605	0.48746	0.08739	0.70631	0.13999	0.50368	0.10848
846.715	0.48034	0.08683	0.7602	0.13862	0.47858	0.10676
848.719	0.49185	0.08623	0.72958	0.13968	0.4349	0.10078
850.608	0.47667	0.09054	0.75366	0.13647	0.45688	0.10585
852.605	0.48395	0.08743	0.75849	0.16007	0.52644	0.12445
854.605	0.48098	0.0857	0.76499	0.15719	0.47287	0.10608
856.605	0.48447	0.08895	0.76648	0.16156	0.51375	0.12154
858.605	0.47943	0.08576	0.77032	0.16996	0.49966	0.10948
860.721	0.47769	0.08918	0.75027	0.15271	0.45437	0.11309
862.605	0.47504	0.08873	0.74626	0.14499	0.47629	0.11158
864.605	0.47506	0.09164	0.72598	0.14666	0.44317	0.10969
866.606	0.47137	0.08872	0.75038	0.14792	0.50861	0.11667
868.605	0.47844	0.08908	0.77535	0.16252	0.49474	0.12402
870.707	0.47136	0.08921	0.75611	0.15206	0.52297	0.12334
872.605	0.46955	0.09131	0.72842	0.15284	0.53235	0.12315
874.605	0.46401	0.09123	0.7573	0.16731	0.52847	0.13208
876.605	0.46302	0.09106	0.74451	0.16772	0.48047	0.11786
878.605	0.4679	0.09249	0.7559	0.16041	0.47061	0.1012
880.711	0.46084	0.09491	0.73816	0.15087	0.51631	0.132
882.605	0.46807	0.0928	0.735	0.15662	0.44411	0.09994
884.605	0.45282	0.09312	0.77121	0.16358	0.39556	0.10732
886.605	0.46052	0.096	0.73839	0.15865	0.48106	0.11823
888.605	0.45816	0.09353	0.74765	0.15455	0.47727	0.11879
890.702	0.45157	0.09468	0.72866	0.16171	0.47203	0.11718
892.619	0.45407	0.09716	0.72974	0.15616	0.47204	0.11333
894.605	0.46009	0.09776	0.74087	0.15701	0.48648	0.11776
896.614	0.44302	0.09658	0.73726	0.15947	0.46948	0.11475
898.717	0.45495	0.09534	0.7348	0.16716	0.47464	0.11856
900.71	0.45562	0.09299	0.73115	0.16882	0.44857	0.11376
902.605	0.471	0.08462	0.66276	0.14048	0.43181	0.10507
904.714	0.5209	0.08253	0.71895	0.12909	0.46824	0.11642
906.704	0.57027	0.07678	0.74029	0.12765	0.47161	0.1122
908.605	0.60793	0.07857	0.74692	0.11815	0.45459	0.09534
910.605	0.64087	0.07132	0.77283	0.10753	0.48557	0.09934
912.716	0.66731	0.07149	0.81079	0.11688	0.53329	0.10552
914.605	0.6845	0.07148	0.81692	0.10606	0.56937	0.10709
916.605	0.70218	0.07031	0.84882	0.10114	0.56723	0.10214
918.607	0.72229	0.0649	0.86562	0.08858	0.55373	0.09158
920.605	0.75208	0.06126	0.85857	0.08178	0.57894	0.09761
922.606	0.75734	0.0614	0.87164	0.07967	0.51083	0.07808
924.726	0.77607	0.06198	0.8995	0.0746	0.60769	0.08479
926.606	0.78821	0.05825	0.92942	0.07983	0.61095	0.07981
928.605	0.81394	0.05637	0.97498	0.06938	0.65689	0.0799
930.605	0.8279	0.05499	0.98535	0.05289	0.6807	0.0884
932.605	0.83331	0.05564	0.9819	0.05908	0.68995	0.08501
934.605	0.84257	0.05951	0.99504	0.05321	0.70867	0.07883
936.7	0.85528	0.05943	1.02678	0.04651	0.71221	0.08816
938.708	0.85308	0.05717	1.02447	0.0474	0.72612	0.0717
940.605	0.86349	0.0602	1.0485	0.05445	0.73988	0.06986
942.707	0.86593	0.05573	1.01598	0.04651	0.69515	0.0668
944.703	0.86072	0.05423	1.05729	0.04966	0.76935	0.07424
946.616	0.86706	0.06208	1.02427	0.03866	0.74755	0.06239
948.605	0.87579	0.05883	1.06664	0.04862	0.75287	0.06143
950.605	0.88032	0.05786	1.04702	0.03938	0.709	0.06306
952.605	0.88132	0.05727	1.06216	0.04338	0.76541	0.06086
954.701	0.88665	0.05419	1.05876	0.04719	0.75692	0.0546
956.704	0.88593	0.05689	1.04866	0.04528	0.79589	0.05629
958.605	0.89372	0.05487	1.05585	0.04168	0.76187	0.06003
960.605	0.88809	0.05574	1.08466	0.05298	0.81174	0.05757
962.702	0.90526	0.05284	1.06172	0.04617	0.81088	0.05861
964.703	0.90423	0.05693	1.03477	0.03137	0.81923	0.0543
966.605	0.9132	0.05469	1.04607	0.04357	0.85739	0.05505
968.605	0.91047	0.05049	1.02801	0.03794	0.85727	0.05258
970.606	0.91675	0.04792	0.99816	0.0507	0.82911	0.05257
972.701	0.92557	0.04976	1.05079	0.04616	0.84569	0.05039
974.605	0.91917	0.04967	1.02895	0.0458	0.86802	0.05742
976.605	0.92563	0.04594	1.02383	0.04779	0.87299	0.04718
978.605	0.93739	0.04404	1.02493	0.05019	0.8615	0.03685
980.605	0.93428	0.04284	1.0533	0.06695	0.85622	0.03847
982.701	0.94124	0.04147	1.04356	0.05305	0.87557	0.04145
984.695	0.93904	0.03878	1.04357	0.04926	0.88632	0.03507
986.607	0.94905	0.0385	1.04822	0.05074	0.87814	0.03926
988.605	0.94444	0.03543	1.02118	0.03589	0.83364	0.04139
990.619	0.95988	0.0335	1.00335	0.04586	0.90914	0.03528
992.605	0.95425	0.02936	1.06076	0.04215	0.86837	0.02845
994.618	0.95836	0.02833	1.04135	0.03899	0.89295	0.02891
996.714	0.95774	0.02723	1.02373	0.03786	0.89047	0.03211
998.605	0.96504	0.02124	1.05446	0.06105	0.89718	0.03003
1000.61	0.96299	0.0242	1.05521	0.05453	0.90143	0.0311
1002.7	0.9684	0.02116	1.0536	0.04933	0.89209	0.03168
1004.7	0.97713	0.01686	1.04364	0.03779	0.93779	0.03301
1006.7	0.97725	0.02292	1.03928	0.05212	0.88778	0.02785
1008.61	0.9758	0.01852	1.03949	0.04309	0.90529	0.02642
1010.71	0.98957	0.01464	1.06676	0.05117	0.89984	0.03341
1012.61	0.97955	0.01618	1.04836	0.05298	0.91247	0.03518
1014.72	0.97764	0.01521	1.05415	0.04615	0.92178	0.0335
1016.61	0.99362	0.01087	1.05167	0.06506	0.90841	0.02073
1018.61	0.98689	0.01199	1.02434	0.0545	0.9241	0.02259
1020.61	0.99643	0.01192	1.06634	0.06524	0.94651	0.03479
1022.61	1.00919	0.01246	1.08766	0.0678	0.94423	0.02903
1024.71	1.0106	0.01212	1.11884	0.05881	0.98783	0.02936
1026.72	1.01606	0.00839	1.10358	0.07011	0.99215	0.03797
1028.71	1.01714	0.00894	1.11004	0.06072	0.9883	0.03011
1030.61	1.01528	0.00787	1.11147	0.06609	0.99599	0.03184
1032.61	1.01089	0.0092	1.11405	0.06898	0.97697	0.02905
1034.61	1.01161	0.01072	1.14069	0.07408	0.98783	0.03167
1036.61	1.00838	0.00917	1.1422	0.07021	0.99143	0.03113
1038.61	1.00482	0.01283	1.10377	0.06589	0.99262	0.0396
1040.61	1.01182	0.01315	1.11612	0.07354	0.9668	0.02833
1042.61	1.013	0.01217	1.14942	0.06788	0.98861	0.02633
1044.7	1.00954	0.01155	1.13885	0.07536	0.97314	0.03239
1046.61	1.00409	0.01221	1.11728	0.07913	0.99982	0.02584
1048.72	1.00624	0.01371	1.12285	0.08217	0.97397	0.02989
1050.61	1.00165	0.01181	1.1565	0.05891	1.0071	0.0375
1052.61	1.00538	0.01376	1.13684	0.067	0.99423	0.03155
1054.61	0.99854	0.01594	1.11814	0.07899	1.01608	0.02941
1056.61	0.99599	0.01588	1.13896	0.07406	1.03521	0.03698
1058.7	0.99996	0.01396	1.11869	0.0786	1.01514	0.031
1060.61	0.99176	0.01823	1.16128	0.07454	1.03659	0.03755
1062.61	0.98839	0.01965	1.12873	0.0713	1.0278	0.03741
1064.61	0.9909	0.01881	1.10652	0.08095	1.01512	0.0406
1066.61	0.99283	0.01666	1.17427	0.07951	0.98444	0.03352
1068.62	0.98607	0.01834	1.13236	0.06854	0.99461	0.04173
1070.61	0.98525	0.0196	1.14936	0.07345	0.95497	0.04792
1072.61	0.96924	0.02069	1.13264	0.06911	0.98043	0.0449
1074.61	0.97966	0.02099	1.13211	0.06797	0.96995	0.036
1076.61	0.9796	0.02216	1.13665	0.06724	0.97769	0.04066
1078.61	0.97482	0.02155	1.11523	0.08999	0.93722	0.05938
1080.71	1.00202	0.01959	1.12983	0.07294	0.96057	0.0446

## Sheet: Supp Fig4
4a traces	time (s)	G13 127-p115		G13 127-LARG		G13 135-p115		G13 135-LARG		4a AUC	G13 127-p115	G13 127-LARG	G13 135-p115	G13 135-LARG	4b	U-46619 [nM]	G13-127NLuc-YFP-p115									G13-135NLuc-YFP-p115
	0.604	0.11743	0.04638	0.17738	0.06052	0.03629	0.01221	0.33502	0.10992		150.67	407.783	318.05	434.254			27.07.2022_1	27.07.2022_2	27.07.2022_3	29.07.2022_1	29.07.2022_2	29.07.2022_3	29.07.2022_4	29.07.2022_5	29.07.2022_6	27.07.2022_1	27.07.2022_2	27.07.2022_3	29.07.2022_1	29.07.2022_2	29.07.2022_3	29.07.2022_4	29.07.2022_5
	2.606	0.07894	0.04616	0.1049	0.06164	0.00557	0.01447	0.24356	0.10723		231.986	497.768	421.914	321.492		-1.52288	0.127795	0.159717	0.231867	0.0952612	0.157728	0.0652421	0.142277	0.148546	0.193946	0.347783	0.327041	0.128341			0.341772	0.133752	0.19628
	4.607	0.07039	0.04697	0.12778	0.06686	0.00457	0.01362	0.18971	0.09648		273.527	387.36	294.708	382.52		-1	0.16115	0.0449389	0.256457	0.237292	0.157338	0.336838	0.164471	0.227863	0.162378		0.174236	0.430376	0.0537262	0.208671	0.153661	0.209139	0.297823
	6.605	0.06847	0.04567	0.12185	0.05751	0.00419	0.01428	0.17625	0.07842		346.395	381.597	209.688	616.621		-0.522879		0.137176		0.308358	0.319934	0.234873	0.334952	0.337922	0.230221	0.607477	0.393107	0.338207	0.285326	0.353384	0.312932	0.332312	0.210911
	8.605	0.06411	0.04355	0.11849	0.04076	0.00369	0.01426	0.18141	0.08836		212.309	470.286	193.408	410.162		0	0.559252	0.596793	0.558726	0.581519	0.592195	0.613695	0.479026	0.661711	0.530116	0.406428	0.711647	0.513713	0.682688	0.36189	0.472065	0.487618	0.497961
	10.605	0.05958	0.04239	0.10099	0.05107	-0.00196	0.01286	0.16835	0.1064		432.636	424.419	145.311	360.001		0.477121	0.783103	0.914814	0.826223	0.789213	0.772032	0.710573	0.775556	0.651368	0.601698	0.840396	0.557403	0.57407	0.549905		0.719674	0.493564	0.541856
	12.605	0.05905	0.04134	0.10729	0.05814	-6.02357e-05	0.01311	0.15546	0.0672		464.803	438.106	243.84	537.304		1	0.917812	0.923315	0.937593	0.968004	0.762063	0.87514	0.854646	1.0966	0.879826	0.917732	0.716666	0.960589	0.8076	0.899509	0.758385	0.85059	0.788656
	14.605	0.05195	0.04177	0.12483	0.03993	-0.00151	0.01314	0.15952	0.06951		197.413	491.86	363.834	544.41		1.47712	0.762881	1.05609	0.901048	0.900929	0.858018	0.815856	0.655862	0.990316	0.987596		0.794798	0.723171	0.964493	1.0065	0.980025	0.970247	0.854698
	16.604	0.05504	0.0408	0.0725	0.05053	-0.00204	0.01318	0.11327	0.05093		414.413	444.771	394.548	553.116		2	1	1	1	1	1	1	1	1	1	1	1	1	1	1	1	1	1
	18.604	0.045	0.04058	0.08778	0.06168	-0.00326	0.01301	0.11701	0.06775		378.798	416.213	250.917
	20.605	0.04285	0.03925	0.11481	0.05481	-0.00295	0.01284	0.13129	0.0567		283.434	505.505
	22.605	0.04422	0.04075	0.13793	0.05088	-0.00232	0.01265	0.10688	0.05363		417.149	511.61
	24.605	0.04464	0.03942	0.11893	0.06401	-0.00799	0.01268	0.10539	0.04545		473.605
	26.605	0.03667	0.04	0.09375	0.05602	-0.00613	0.01098	0.09538	0.0467		304.698
	28.605	0.03685	0.03729	0.12015	0.03813	-0.00537	0.01207	0.07192	0.03511		383.922
	30.611	0.0393	0.03858	0.12754	0.05015	-0.00664	0.01097	0.09335	0.04607
	32.605	0.03467	0.03615	0.08984	0.04429	-0.00376	0.01137	0.06698	0.04171
	34.605	0.04133	0.03731	0.09819	0.06369	-0.00655	0.01104	0.07969	0.03362
	36.605	0.03316	0.03634	0.11544	0.05539	-0.00541	0.01086	0.07109	0.0282
	38.605	0.03297	0.03604	0.0921	0.06153	-0.00841	0.01052	0.09912	0.04068
	40.605	0.02946	0.03366	0.09394	0.06508	-0.00889	0.01125	0.04887	0.03149
	42.605	0.02812	0.03429	0.11943	0.0545	-0.0118	0.01145	0.06928	0.02833
	44.605	0.02982	0.03327	0.10265	0.04955	-0.01085	0.01117	0.07422	0.0457
	46.605	0.02811	0.03191	0.07359	0.04266	-0.00938	0.01082	0.04822	0.03625
	48.605	0.02817	0.03242	0.07671	0.05026	-0.0103	0.01223	0.07938	0.03918
	50.605	0.02722	0.03211	0.10949	0.0353	-0.0102	0.0115	0.0589	0.038
	52.605	0.0282	0.03061	0.04569	0.04406	-0.00972	0.01111	0.05913	0.03072
	54.605	0.03185	0.03001	0.06809	0.04337	-0.00603	0.01048	0.06448	0.03589
	56.605	0.02754	0.03085	0.07841	0.03482	-0.01037	0.011	0.03901	0.03516
	58.605	0.02585	0.03196	0.08768	0.0431	-0.00696	0.00949	0.03803	0.04055
	60.605	0.02919	0.02881	0.05672	0.04294	-0.00794	0.00882	0.03801	0.03308
	62.605	0.02262	0.03033	0.04483	0.03099	-0.00847	0.00982	0.06125	0.03574
	64.605	0.02605	0.02739	0.08889	0.02654	-0.00681	0.0091	0.05227	0.03121
	66.605	0.02365	0.02819	0.04205	0.04508	-0.01016	0.00943	0.02892	0.02661
	68.605	0.02202	0.02611	0.04744	0.05747	-0.00659	0.00951	0.02144	0.03837
	70.605	0.02155	0.02664	0.03881	0.02835	-0.00395	0.00919	0.04834	0.03609
	72.605	0.01869	0.02659	0.0648	0.03627	-0.00915	0.01003	0.05842	0.02431
	74.609	0.02291	0.02619	0.04401	0.0322	-0.00153	0.00859	0.02343	0.02717
	76.607	0.02435	0.02433	0.05596	0.0315	-0.00701	0.01039	0.03893	0.03426
	78.605	0.0213	0.02503	0.05693	0.02637	-0.00554	0.01	0.03827	0.03613
	80.605	0.01943	0.02172	0.02898	0.02565	-0.00645	0.0088	0.05324	0.03196
	82.605	0.01835	0.02228	0.04575	0.02923	-0.00749	0.00935	0.07846	0.0373
	84.605	0.02082	0.02416	0.07534	0.01969	-0.00786	0.0087	0.02161	0.03015
	86.605	0.01936	0.02392	0.04962	0.03168	-0.00237	0.00855	0.0346	0.03867
	88.605	0.01982	0.02091	0.02776	0.0344	-0.00662	0.00916	0.06002	0.02666
	90.605	0.02013	0.02309	0.05746	0.02747	-0.00567	0.00851	0.02982	0.0186
	92.605	0.01429	0.02203	0.03057	0.02945	-0.0073	0.00914	0.06049	0.02522
	94.605	0.01432	0.02147	0.03105	0.02506	-0.00574	0.0094	0.02777	0.02088
	96.605	0.0174	0.02098	0.03751	0.01325	-0.00852	0.00784	0.03434	0.02662
	98.605	0.01377	0.02011	0.03646	0.03044	-0.00855	0.00814	0.01916	0.0224
	100.606	0.00922	0.01627	0.03864	0.0362	-0.00307	0.00905	0.02743	0.02021
	102.607	0.0141	0.01981	0.04541	0.03686	-0.00274	0.00879	0.01491	0.02043
	104.606	0.01529	0.02005	0.04453	0.02716	-0.00426	0.00772	0.00837	0.0176
	106.605	0.01059	0.01627	0.0412	0.00973	-0.00761	0.00888	0.00694	0.01363
	108.605	0.01008	0.01717	0.03621	0.02511	-0.00456	0.00735	0.03767	0.02801
	110.605	0.01127	0.01751	0.03854	0.01318	-0.00425	0.0071	0.03675	0.02802
	112.605	0.01275	0.01611	0.0558	0.02478	-0.00665	0.00784	0.0354	0.01954
	114.605	0.01538	0.01724	0.03838	0.01377	-0.00664	0.00607	0.00193	0.01718
	116.605	0.00782	0.01592	0.03064	0.01607	-0.00171	0.00604	0.01564	0.02518
	118.606	0.00823	0.01313	0.06022	0.02273	-0.00377	0.00653	0.03933	0.02174
	120.605	0.01049	0.01437	0.04082	0.02127	-0.00322	0.00638	0.00738	0.02449
	122.605	0.01217	0.01487	0.06035	0.0262	-0.00412	0.00536	0.0262	0.02472
	124.605	0.00616	0.01107	0.0467	0.01475	-0.000336759	0.00678	0.03334	0.01807
	126.609	0.01348	0.01347	0.02879	0.02358	-0.00533	0.00483	0.00799	0.02306
	128.61	0.0144	0.01238	0.07532	0.02605	-0.00272	0.00566	-0.00874	0.0198
	130.606	0.01167	0.01263	0.04272	0.02486	-0.000141161	0.00424	0.02934	0.02366
	132.605	0.0098	0.01285	0.03675	0.01782	-0.000564678	0.00455	0.00363	0.01508
	134.605	0.00669	0.01131	0.02109	0.01379	-0.00332	0.00452	0.02031	0.01364
	136.605	0.00692	0.01049	0.07346	0.02793	-5.11684e-05	0.00344	0.01246	0.01674
	138.605	0.00682	0.00894	0.02088	0.01201	0.00219	0.00405	0.0378	0.01388
	140.605	0.00896	0.00853	0.03539	0.01453	0.000150192	0.00528	0.0419	0.01325
	142.605	0.00925	0.00777	0.0253	0.01475	-0.000315257	0.00323	0.00929	0.0153
	144.606	0.00952	0.00924	0.01828	0.00941	0.00391	0.00416	0.03632	0.02121
	146.605	0.00289	0.00878	0.03225	0.01551	-0.000871662	0.00402	0.00326	0.01377
	148.605	0.00774	0.00985	0.04295	0.01804	-0.00078155	0.00371	-0.00304	0.0118
	150.605	0.01087	0.00727	0.02212	0.01513	0.00141	0.00323	-0.000488846	0.01451
	152.605	0.01088	0.00913	0.00225	0.01257	0.000939956	0.00304	2.41592e-05	0.01452
	154.606	0.00884	0.00769	0.00388	0.00934	-0.000617856	0.00365	0.00761	0.01516
	156.605	0.00922	0.0091	0.02029	0.01785	0.00262	0.00264	0.01102	0.01579
	158.606	0.0051	0.00849	0.01346	0.00943	0.00186	0.0036	0.00523	0.01975
	160.606	0.00352	0.00633	-0.01303	0.02387	0.00146	0.00322	0.01069	0.00829
	162.605	0.000843865	0.00599	0.01172	0.01641	0.00149	0.00345	0.0042	0.02093
	164.606	0.00293	0.00635	0.0004751	0.00939	0.00215	0.0024	0.00222	0.00537
	166.606	-0.00217	0.004	0.01358	0.00896	-0.00183	0.002	-0.02092	0.02243
	168.606	-0.00114	0.00531	0.04251	0.01361	-0.0002012	0.00222	-0.00497	0.01104
	170.606	0.00277	0.00605	0.00966	0.01326	0.000840646	0.00255	-0.000165733	0.01301
	172.607	-0.00112	0.0054	-0.0037	0.01787	0.000350148	0.002	-0.011	0.01579
	174.605	0.00168	0.00346	0.0164	0.01709	0.00416	0.00254	0.00733	0.01602
	176.605	-0.000366877	0.00332	0.01762	0.0167	-0.00181	0.00298	0.01811	0.01444
	178.606	0.00291	0.00393	0.00616	0.00722	0.000706342	0.000729197	0.0039	0.01095
	180.606	0.05948	0.01597	0.07761	0.02609	0.06294	0.01775	0.05227	0.02008
	182.606	0.53959	0.05098	0.42696	0.07004	0.51243	0.0422	0.44305	0.07092
	184.606	0.75863	0.03732	0.69301	0.06574	0.71161	0.03707	0.63005	0.07457
	186.606	0.84559	0.03224	0.79741	0.03928	0.80441	0.03459	0.70955	0.06583
	188.606	0.89186	0.03017	0.88618	0.03937	0.8646	0.03093	0.80589	0.07766
	190.606	0.91903	0.02808	0.90714	0.02842	0.89643	0.02364	0.83315	0.07202
	192.606	0.93455	0.02544	0.92883	0.02411	0.92556	0.0199	0.84878	0.0708
	194.631	0.94833	0.02307	0.94405	0.02005	0.93814	0.01559	0.86158	0.06601
	196.606	0.95772	0.02104	0.91216	0.02768	0.95341	0.01534	0.87853	0.06454
	198.614	0.97084	0.02	0.9631	0.0174	0.95913	0.01278	0.87944	0.06682
	200.606	0.97757	0.01761	0.96595	0.02605	0.97174	0.01142	0.92589	0.06345
	202.605	0.97703	0.01525	0.95651	0.02865	0.97874	0.00994	0.89647	0.05962
	204.606	0.9855	0.01531	0.97857	0.02891	0.97836	0.01009	0.91645	0.05092
	206.606	0.9932	0.01371	0.95686	0.04175	0.98535	0.00881	0.92835	0.04466
	208.607	0.98824	0.01203	0.99498	0.03121	0.97996	0.0102	0.91457	0.04261
	210.605	0.99021	0.01085	0.98549	0.02794	0.98744	0.00928	0.92811	0.04168
	212.605	0.98879	0.00949	0.97709	0.02393	0.99001	0.00938	0.92599	0.03225
	214.606	0.99494	0.00891	0.9519	0.02273	0.99228	0.00774	0.93582	0.03615
	216.606	0.99633	0.00865	0.98416	0.02076	0.99174	0.00852	0.91449	0.03338
	218.606	1.00031	0.00892	0.97417	0.01823	0.99185	0.00674	0.9318	0.03714
	220.606	0.99633	0.00809	1.03319	0.01859	0.98782	0.00962	0.90744	0.02458
	222.606	0.99616	0.00803	0.99265	0.02649	0.98985	0.00716	0.94979	0.03036
	224.631	0.99577	0.00735	1.00347	0.01685	0.99004	0.00656	0.96652	0.03301
	226.61	0.99653	0.0082	0.98487	0.02702	0.99489	0.00629	0.95461	0.02698
	228.606	0.99773	0.0072	0.97278	0.01682	0.99395	0.00736	0.97363	0.02416
	230.606	0.99853	0.0079	1.0224	0.02287	0.99288	0.00706	0.95867	0.01845
	232.606	0.99499	0.00681	0.98418	0.01916	0.99628	0.00702	0.96638	0.03509
	234.606	0.99683	0.00682	1.00834	0.02291	0.99434	0.00659	0.95428	0.02349
	236.606	0.99123	0.00706	0.99879	0.02785	0.99407	0.00715	0.9697	0.02018
	238.605	0.99262	0.00581	0.94789	0.02039	0.99357	0.00702	0.99608	0.02157
	240.605	0.993	0.00572	0.96446	0.02296	0.99628	0.00643	0.9802	0.02472
	242.606	0.99134	0.00674	0.97269	0.02156	0.99624	0.00564	0.98468	0.0266
	244.605	0.98825	0.00746	1.00373	0.01656	0.9947	0.00708	0.98609	0.01585
	246.605	0.98864	0.00728	0.99448	0.01483	0.99207	0.00694	0.97642	0.02329
	248.605	0.98876	0.00744	1.00887	0.01614	0.99979	0.00711	1	0.02376
	250.604	0.99088	0.00729	0.99628	0.02005	0.99194	0.0069	0.98947	0.02346
	252.613	0.98936	0.00641	0.98441	0.02624	0.99881	0.00563	0.99876	0.01503
	254.605	0.99385	0.00757	0.98784	0.01558	0.99815	0.00747	0.98662	0.02377
	256.605	0.98523	0.0067	1.00115	0.01406	1.00058	0.00637	0.99138	0.02207
	258.605	0.99135	0.00621	0.99803	0.01963	0.99857	0.00636	0.96022	0.02565
	260.605	0.98615	0.00757	0.99451	0.02293	0.99563	0.007	0.97127	0.02999
	262.605	0.98582	0.00979	1.00643	0.02049	0.99742	0.00691	0.95665	0.03807
	264.604	0.98753	0.00903	0.98634	0.0279	0.99807	0.0063	0.98348	0.03859
	266.604	0.9828	0.00958	0.96751	0.01702	0.9994	0.00648	0.97853	0.04895
	268.605	0.98762	0.00977	0.98065	0.01307	0.99604	0.00741	0.97792	0.04266
	270.605	0.9825	0.01045	0.96383	0.01699	0.99588	0.00692	0.9536	0.04818
	272.605	0.98027	0.00897	0.9676	0.0222	0.99402	0.0078	0.97936	0.03408
	274.604	0.97899	0.00986	0.97175	0.01904	0.99812	0.00663	0.94565	0.04021
	276.605	0.98569	0.00965	0.9846	0.03236	1.00398	0.00732	0.97327	0.04193
	278.605	0.98127	0.00909	0.97539	0.02624	0.99646	0.00809	0.95554	0.04484
	280.605	0.98612	0.01133	0.9855	0.02346	0.99387	0.00811	0.98638	0.04218
	282.605	0.98136	0.01096	0.95307	0.02596	1.00078	0.00707	0.95208	0.03647
	284.605	0.97918	0.01026	0.958	0.02145	0.99987	0.0067	0.96772	0.0316
	286.605	0.97205	0.01233	0.96386	0.02039	1.00105	0.00825	0.96115	0.03704
	288.605	0.98071	0.01311	0.96877	0.02144	1.00052	0.00766	1.0128	0.03649
	290.604	0.98312	0.01285	0.977	0.02869	0.99794	0.0074	1.00238	0.02252
	292.604	0.97963	0.01209	0.96712	0.02905	1.00117	0.00761	0.96465	0.03431
	294.605	0.97892	0.01263	0.99945	0.02944	0.99682	0.00856	0.97765	0.03807
	296.609	0.97933	0.01584	0.97253	0.03283	0.99754	0.00835	0.95606	0.03959
	298.606	0.97289	0.01459	1.00713	0.0388	0.99621	0.00985	0.96978	0.02556
	300.605	0.97464	0.01604	0.99267	0.03036	1.0001	0.00624	0.95924	0.03444
	302.605	0.97964	0.01556	0.96618	0.02518	0.99778	0.00884	0.98082	0.03017
	304.605	0.97749	0.01577	1.00074	0.02632	0.9878	0.01084	1.00657	0.02086
	306.605	0.97283	0.01767	0.99323	0.02567	0.9767	0.01257	0.99663	0.02892
	308.605	0.96351	0.01902	0.99132	0.02958	0.97066	0.01466	0.99176	0.03188
	310.605	0.95855	0.01939	0.97943	0.03062	0.95957	0.01577	1.00157	0.02779
	312.708	0.95123	0.02059	0.98512	0.02931	0.94927	0.01642	0.99845	0.02143
	314.605	0.9547	0.02023	0.9801	0.03355	0.9423	0.01975	1.01625	0.02806
	316.612	0.94632	0.02132	1.02648	0.04044	0.93316	0.02216	1.01559	0.0289
	318.604	0.93955	0.02236	0.97283	0.0319	0.93056	0.02086	0.96232	0.02623
	320.609	0.9323	0.02411	0.98178	0.03251	0.91975	0.02501	1.01484	0.03457
	322.605	0.93026	0.02396	0.99421	0.02549	0.90996	0.0264	1.01301	0.02193
	324.605	0.92116	0.02551	0.99756	0.03751	0.91047	0.02596	1.00586	0.02827
	326.605	0.91411	0.02552	0.96226	0.04118	0.8997	0.02922	0.98639	0.01802
	328.605	0.91235	0.0263	0.97534	0.03407	0.89552	0.02777	0.99303	0.01981
	330.605	0.90291	0.02795	1.00758	0.03641	0.89537	0.02769	0.99351	0.02632
	332.605	0.907	0.03027	0.97984	0.0363	0.88537	0.03117	0.98219	0.026
	334.605	0.90374	0.02877	0.95457	0.04073	0.88045	0.03173	0.96887	0.02915
	336.605	0.90031	0.02942	0.98261	0.04348	0.8804	0.03063	0.97954	0.0243
	338.605	0.89217	0.02981	1.01092	0.04134	0.87543	0.0337	1.00182	0.03576
	340.605	0.88632	0.03042	0.95987	0.0397	0.86791	0.03562	0.99266	0.0337
	342.604	0.88697	0.02992	0.99064	0.04252	0.85569	0.03589	0.96917	0.03209
	344.604	0.88324	0.03322	0.96928	0.04072	0.85743	0.03507	1.00681	0.02335
	346.605	0.88413	0.03267	0.97681	0.03263	0.85167	0.03795	1.00328	0.02755
	348.608	0.87518	0.03348	0.96456	0.04064	0.84852	0.03796	0.97838	0.03465
	350.613	0.87671	0.03268	0.96411	0.04326	0.84113	0.03846	0.98098	0.02407
	352.605	0.87125	0.03504	0.97208	0.04545	0.83808	0.03978	0.99109	0.02942
	354.605	0.86605	0.03578	0.96512	0.03962	0.83329	0.04051	1.00938	0.02531
	356.605	0.86915	0.0355	0.97672	0.04122	0.83436	0.04052	0.9921	0.02394
	358.605	0.86789	0.03592	0.96354	0.03899	0.82677	0.04216	0.99211	0.02345
	360.605	0.86303	0.0377	0.97501	0.04007	0.82512	0.04167	1.01123	0.02654
	362.605	0.85654	0.03692	0.98523	0.04067	0.82128	0.04173	0.98595	0.02653
	364.605	0.84933	0.03859	0.98758	0.04798	0.81602	0.04252	0.96832	0.02764
	366.605	0.85493	0.03657	0.95656	0.03426	0.8077	0.04362	0.98706	0.02225
	368.604	0.84768	0.03906	0.98886	0.04722	0.80996	0.04411	0.99832	0.03625
	370.605	0.84633	0.03794	0.9809	0.04445	0.80399	0.04287	0.98744	0.02716
	372.605	0.84724	0.03824	0.96938	0.04545	0.79854	0.04551	1.01107	0.02436
	374.605	0.83621	0.04043	0.97344	0.04042	0.79373	0.04666	0.98782	0.02782
	376.606	0.83681	0.04237	0.94607	0.04322	0.79584	0.04589	0.97512	0.03131
	378.605	0.82878	0.0409	0.96879	0.04299	0.78987	0.04713	0.975	0.03228
	380.605	0.83469	0.0414	0.97135	0.03885	0.78307	0.04786	0.98562	0.036
	382.605	0.82661	0.04318	0.97061	0.04972	0.78095	0.04726	0.9809	0.02884
	384.605	0.83032	0.04181	0.96608	0.03621	0.7775	0.04829	0.97927	0.03056
	386.605	0.81451	0.04197	0.97518	0.03355	0.77514	0.0496	0.99931	0.03096
	388.605	0.82036	0.04245	0.98994	0.04654	0.76872	0.05043	0.97357	0.03431
	390.605	0.81643	0.04367	0.97661	0.04038	0.75839	0.05119	0.97802	0.03527
	392.604	0.81282	0.04227	0.94575	0.03949	0.75919	0.04992	1.00005	0.03736
	394.604	0.80919	0.04406	0.98578	0.04047	0.75615	0.05226	0.94224	0.04513
	396.606	0.80893	0.04405	0.97059	0.04234	0.74922	0.05238	0.99256	0.03367
	398.604	0.80837	0.04462	0.9533	0.03483	0.75047	0.05378	0.94856	0.0432
	400.605	0.79837	0.0457	0.96483	0.04387	0.74645	0.05299	0.96904	0.04163
	402.608	0.79943	0.04501	0.96806	0.03916	0.74043	0.05315	0.9662	0.04591
	404.605	0.79498	0.04613	0.96282	0.04225	0.73577	0.05563	0.9616	0.03938
	406.605	0.79131	0.04493	0.97822	0.04191	0.73472	0.05493	0.96623	0.05011
	408.605	0.78611	0.0464	0.92991	0.03928	0.72819	0.05595	0.98508	0.0441
	410.605	0.78158	0.04741	0.98996	0.04374	0.72941	0.05697	0.98501	0.04593
	412.605	0.77874	0.04817	0.96448	0.03837	0.72021	0.05835	0.97965	0.04784
	414.605	0.77946	0.04791	0.96182	0.0373	0.72039	0.05759	0.97691	0.04722
	416.717	0.77332	0.04918	0.92974	0.03582	0.71409	0.05911	0.95993	0.04875
	418.605	0.77097	0.04911	0.98261	0.03735	0.70961	0.05914	0.92845	0.05556
	420.613	0.76704	0.04842	0.96429	0.04004	0.70248	0.06063	0.97349	0.0496
	422.605	0.76352	0.05085	0.95905	0.0473	0.699	0.05869	0.95562	0.04702
	424.605	0.76176	0.05087	0.95034	0.03077	0.69663	0.06022	0.93781	0.05065
	426.605	0.75968	0.05131	0.9599	0.03404	0.69337	0.06144	0.91425	0.05688
	428.605	0.75335	0.04915	0.95086	0.0355	0.69256	0.05971	0.92598	0.05051
	430.605	0.74949	0.0507	0.95113	0.04278	0.67854	0.05993	0.91988	0.04924
	432.604	0.74816	0.05092	0.98737	0.04903	0.67982	0.06129	0.91358	0.05913
	434.605	0.74631	0.05137	0.95193	0.04857	0.67531	0.06214	0.94684	0.05382
	436.604	0.73821	0.05191	0.96832	0.04333	0.66813	0.06213	0.93021	0.05531
	438.605	0.73387	0.051	0.97904	0.03643	0.66859	0.05989	0.91311	0.05495
	440.605	0.73622	0.05433	0.94301	0.04125	0.66483	0.06105	0.88892	0.06376
	442.605	0.73637	0.05196	0.96231	0.04539	0.65985	0.0636	0.9152	0.05991
	444.605	0.73426	0.05308	0.92945	0.03566	0.65957	0.06385	0.90601	0.068
	446.609	0.72813	0.05137	0.90831	0.04107	0.65475	0.06146	0.91707	0.05673
	448.613	0.72671	0.05214	0.97943	0.04114	0.64799	0.06476	0.90736	0.06305
	450.605	0.72017	0.05402	0.95858	0.04037	0.64403	0.06392	0.91142	0.06735
	452.605	0.7216	0.05362	0.93613	0.03592	0.6384	0.06335	0.90076	0.06475
	454.605	0.70982	0.05384	0.95307	0.03978	0.635	0.06314	0.89377	0.06612
	456.607	0.71243	0.05305	0.91777	0.04371	0.62919	0.0651	0.88775	0.06523
	458.605	0.70937	0.05381	0.96636	0.04669	0.62589	0.06555	0.83794	0.066
	460.715	0.70212	0.05391	0.92158	0.04455	0.62344	0.06539	0.87971	0.06848
	462.605	0.69979	0.05533	0.95204	0.0463	0.62466	0.06372	0.87872	0.07175
	464.605	0.7033	0.05539	0.92706	0.04006	0.616	0.06699	0.89787	0.06635
	466.605	0.69928	0.05558	0.93686	0.0451	0.61158	0.06592	0.87548	0.0705
	468.605	0.69363	0.05466	0.94625	0.04222	0.61131	0.06548	0.87157	0.06462
	470.605	0.69323	0.05615	0.94777	0.0399	0.60507	0.06466	0.8746	0.06916
	472.605	0.68776	0.05666	0.95702	0.04393	0.60217	0.06732	0.89778	0.07465
	474.607	0.68426	0.05599	0.93723	0.0367	0.59211	0.06617	0.86936	0.06645
	476.605	0.68312	0.05601	0.93117	0.03305	0.59826	0.0642	0.86799	0.07021
	478.605	0.67374	0.05606	0.90742	0.03421	0.58818	0.06554	0.8651	0.07073
	480.605	0.67811	0.05565	0.91419	0.03848	0.5878	0.06587	0.86856	0.07397
	482.605	0.6661	0.05719	0.94851	0.04078	0.58466	0.06444	0.84764	0.07055
	484.605	0.66934	0.05703	0.92931	0.0339	0.58219	0.06526	0.85269	0.07477
	486.605	0.66376	0.05723	0.91908	0.03411	0.57157	0.06655	0.88293	0.07497
	488.605	0.66485	0.05726	0.92131	0.02752	0.5712	0.06369	0.83504	0.0739
	490.605	0.65783	0.05678	0.92104	0.03526	0.56861	0.06525	0.86906	0.07011
	492.714	0.65136	0.05865	0.91676	0.0362	0.56528	0.06539	0.84012	0.07056
	494.606	0.65478	0.05811	0.90187	0.03247	0.56445	0.06605	0.86149	0.07642
	496.712	0.65176	0.05895	0.90092	0.03961	0.56106	0.06555	0.85843	0.06654
	498.604	0.64803	0.05778	0.90335	0.03476	0.55329	0.06476	0.83139	0.07466
	500.607	0.64539	0.05813	0.90399	0.03553	0.55527	0.06525	0.82543	0.07381
	502.605	0.64051	0.05735	0.90715	0.02884	0.5514	0.06475	0.84904	0.06895
	504.605	0.63704	0.05882	0.88076	0.03229	0.54654	0.06461	0.82928	0.07776
	506.605	0.63062	0.05778	0.88841	0.0306	0.5416	0.06372	0.85172	0.07265
	508.605	0.63165	0.05836	0.89387	0.0366	0.53839	0.0634	0.81106	0.07536
	510.605	0.63142	0.05876	0.88121	0.03254	0.5373	0.06198	0.84252	0.07717
	512.605	0.6228	0.05813	0.88754	0.0343	0.53089	0.06348	0.84509	0.07323
	514.711	0.62303	0.05863	0.86611	0.03215	0.52729	0.06267	0.8246	0.07862
	516.605	0.61714	0.05674	0.89538	0.03085	0.52229	0.06346	0.84562	0.06941
	518.708	0.61604	0.05953	0.86411	0.03676	0.51799	0.06382	0.84564	0.07112
	520.606	0.6117	0.05824	0.88003	0.03031	0.51572	0.06104	0.84648	0.07308
	522.704	0.61192	0.05952	0.84697	0.03761	0.5145	0.06177	0.8713	0.07117
	524.606	0.61089	0.0575	0.89145	0.03303	0.50724	0.06271	0.82922	0.07289
	526.605	0.60578	0.05956	0.85411	0.02939	0.50149	0.06393	0.8286	0.0724
	528.605	0.60355	0.05976	0.86416	0.03809	0.50163	0.06124	0.84429	0.07413
	530.605	0.59834	0.0594	0.87434	0.03218	0.50201	0.06128	0.85405	0.08086
	532.605	0.59182	0.05893	0.85508	0.03618	0.49391	0.06152	0.84135	0.08091
	534.605	0.58868	0.05948	0.86248	0.03683	0.49568	0.06053	0.83512	0.07774
	536.605	0.58768	0.05975	0.88384	0.03815	0.48894	0.06044	0.84073	0.06978
	538.605	0.58574	0.05948	0.85151	0.04215	0.48345	0.06156	0.83319	0.07835
	540.605	0.58325	0.05884	0.833	0.04017	0.49039	0.06263	0.83574	0.06773
	542.605	0.58467	0.05851	0.83992	0.04025	0.48611	0.06116	0.84492	0.09003
	544.607	0.57569	0.05984	0.8634	0.04354	0.48076	0.05977	0.8065	0.07866
	546.606	0.57379	0.0596	0.83705	0.04188	0.47817	0.06006	0.8199	0.08358
	548.704	0.56748	0.05984	0.86633	0.03302	0.48	0.05847	0.8345	0.08556
	550.605	0.56878	0.05901	0.82207	0.0417	0.47548	0.05805	0.81387	0.08018
	552.605	0.56222	0.05969	0.85633	0.04049	0.47041	0.05897	0.81519	0.07961
	554.605	0.56336	0.05981	0.84494	0.03765	0.46449	0.05832	0.81437	0.08802
	556.605	0.55815	0.05875	0.83116	0.03071	0.46118	0.05968	0.80628	0.0789
	558.605	0.55479	0.05947	0.82351	0.03664	0.45691	0.06001	0.78162	0.08877
	560.605	0.55552	0.05754	0.82118	0.04143	0.45427	0.06043	0.79298	0.08699
	562.605	0.55579	0.05933	0.82932	0.0264	0.45205	0.05862	0.82099	0.08856
	564.605	0.54948	0.05924	0.81233	0.03552	0.45085	0.05836	0.80599	0.07964
	566.605	0.54618	0.06089	0.79935	0.03187	0.45127	0.0572	0.83332	0.08408
	568.605	0.54168	0.05939	0.83066	0.03849	0.44552	0.05715	0.82712	0.09365
	570.611	0.53898	0.05707	0.81847	0.02281	0.44397	0.05645	0.79379	0.08263
	572.616	0.53962	0.05964	0.79393	0.03358	0.44363	0.05645	0.78849	0.08395
	574.605	0.53355	0.06	0.80629	0.0329	0.43598	0.05737	0.79835	0.07926
	576.605	0.53079	0.05901	0.77894	0.03395	0.435	0.05883	0.80946	0.07851
	578.713	0.53381	0.0596	0.78222	0.02968	0.43283	0.05811	0.81489	0.09037
	580.605	0.52383	0.05837	0.79564	0.02854	0.43233	0.05673	0.79953	0.08236
	582.605	0.52768	0.05895	0.78853	0.02934	0.42886	0.0553	0.82069	0.08908
	584.723	0.52097	0.05666	0.80692	0.03116	0.42113	0.05739	0.81586	0.08728
	586.728	0.52176	0.05833	0.79491	0.03031	0.42291	0.05618	0.82797	0.0824
	588.702	0.5183	0.05755	0.76462	0.03149	0.42019	0.05582	0.80563	0.08599
	590.605	0.50724	0.05701	0.79367	0.02711	0.41716	0.05556	0.79251	0.08435
	592.605	0.51319	0.05701	0.78237	0.03314	0.41923	0.05524	0.80684	0.08384
	594.605	0.50837	0.0569	0.75248	0.03484	0.4111	0.05576	0.78714	0.08226
	596.607	0.50214	0.05783	0.75145	0.03025	0.41191	0.05579	0.78922	0.08913
	598.605	0.50454	0.0582	0.77694	0.03516	0.41204	0.05525	0.78497	0.08863
	600.605	0.50384	0.05592	0.75167	0.03021	0.40689	0.05485	0.80023	0.08193
	602.605	0.49922	0.05538	0.74847	0.02856	0.40364	0.05483	0.76946	0.088
	604.605	0.49899	0.05764	0.76797	0.02613	0.40178	0.0561	0.7896	0.09249
	606.605	0.49541	0.05732	0.73663	0.04004	0.3996	0.0549	0.78456	0.08384
	608.605	0.49572	0.05699	0.74777	0.03866	0.39829	0.05443	0.80608	0.08025
	610.605	0.49101	0.05718	0.74473	0.02964	0.39395	0.0554	0.78431	0.07905
	612.605	0.48754	0.05644	0.75172	0.03387	0.39066	0.05569	0.78421	0.08399
	614.605	0.48662	0.05787	0.74934	0.03544	0.39177	0.05505	0.78943	0.08337
[truncated: 233 more rows]

## Sheet: Supp Fig5
G13 135-PDZ	G13 135 R128A-PDZ
[truncated: 10 more rows]

## Sheet: SuppFig6
	G13 127-LARG	G13 127-LARG G359E	Chimera5 (=Chimera4)	Chimera6 (=Chimera5)	Chimera7 (=Chimera6)
[truncated: 14 more rows]

[truncated: 1 more sheets: Supp Fig7]
